# Supplementary material for: Molecular basis of phenotypic plasticity in a marine ciliate
Source: ISME J. 2024 Jul 17;18(1):wrae136. doi: 10.1093/ismejo/wrae136 (PMC11308186; doi:10.1093/ismejo/wrae136)
Supplement: Supplementary_Tables_for_Pan_et_al-0716_wrae136 [file supplementary_tables_for_pan_et_al-0716_wrae136.xlsx]

## Sheet: S1
Supplementary Table S1. The body sizes in vivo and number of somatic kineties after protargol impregnation of trophonts and tomites.
G. sp1 LHA0827					G. sp2 LJL43
trophont (μm)		tomite (μm)		Number of somatic kineties	trophont (μm)		tomite (μm)		Number of somatic kineties
Body length	Body width	Body length	Body width		Body length	Body width	Body length	Body width
36.9	21.99	28.17	10.29	12	28.16	22.35	33.36	13.54	12
26.67	16.72	32.55	11.79	12	28.24	20.56	31.88	12.81	12
38.93	17.47	30.37	13.02	12	30.43	17.89	33.41	13.77	12
36.46	16.95	27.63	10.8	12	32.16	19.52	34.21	13.37	12
33.86	20.72	28.65	10.01	12	26.36	18.88	31.58	13.17	12
37.03	18.18	33.36	12.94	12	35.46	25.03	34.29	13.69	12
35.43	15.55	29.09	11.92	12	25.69	16.82	27.07	11.22	12
33.98	18.51	26.13	8.46	12	27.29	20.32	33.49	14.3	12
31.73	19.97	28.36	10.96	13	28.24	18.21	31.14	11.9	12
40.13	16.82	23.63	9.65	13	29.61	19.88	29.54	11.02	12
35.16	20.22	25.19	10.31	12	37.01	26.61	31.59	16.03	13
38.8	20.74	30.23	10.95	12	34.85	18.26	28.63	12.35	13
30.13	13.04	30.01	11.22	13	30.73	17.3	27.31	12.49	13
31.9	16.82	25.22	11.33	13	35.91	22.1	31.25	12.11	13
32.28	14.58	30	11.37	13	36.15	24.21	31.92	9.81	13
35.12	16.06	31.9	10.01	13	34.26	22.99	31.28	11	13
28.73	16.61	28.75	10.85	13	33.39	18.86	25.25	9.78	13
33.39	14.24	30.25	11.54	13	37.47	26.32	32.84	10.81	13
28.84	17.56	27.37	9.28	13	29.7	19.48	27.67	10.66	13
29.8	17.2	28.27	8.97	13	22.84	20.66	30.63	10.79	14
30.89	16.02	25.98	9.04	13	34.51	25.48	30.51	10.04	14
37.97	19.51	27.98	11.31	13	31.22	20.22	35.63	12.08	14
38.51	21.39	32.52	11.58	13	36.13	21.09	32.99	10.79
31.97	21.08	28.73	9.81	14	33.98	23.79	30.89	11.9
38.66	19.52	28.3	11		38.8	24.43	28.95	9.58
36.15	21.78	30.15	10.03		30.5	21.73	27.82	12
38.36	21.94	34.85	10.8		32.67	21.57	29.98	10.67
37.82	21.54	33.88	10.09		42.64	28.66	29.05	10.01
39.9	18.89	26.74	8.25		40.19	25.39	29.52	9.68
36.03	18.52	27.56	10.23		34.65	20.47	29.39	8.7
30.94	16.53	32.21	13.65		34.87	23.34	24.75	10.81
34.77	14.9	30.7	10.23		31.62	16.91	34.56	11.32
33.13	18.28	31.14	10.93		32.3	18.99	30.89	8.9
30.99	16.78	33.77	11.79		28.33	16.82	29.73	10.65
32.8	16.82	33.91	11.85		30	18.37	30.55	9.76
34.76	18.16	33.01	10.65		29.1	18.69	26.07	9.55
42.51	20.91	32.11	10.16		31.37	20.22	29.96	11
36.91	17.44	27.32	8.16		31.36	23.05	28.78	12.53
36.24	17.64	30.41	10.65		27.75	16.56	30.32	10.55
33.67	16.05	27.75	10.47		26.7	16.86	23.02	9.15
33.2	17.34	31.08	11.22		26.61	18.12	28.13	9.81
32.21	14.77	26.85	9.03		27.63	16.67	27.68	8.31
28.73	17.82	33.53	11.7		31.08	20.82	31.01	9.55
36.3	18.43	29.79	9.81		30.3	20.17	29.39	10.77
33.74	16.61	26.25	10.5		28.15	19.51	21.25	10.93
39.3	16.85	28.65	9.42		28.65	22.22	28.61	11.36
39.88	21.68	27.48	9.58		32.89	14.03	30.18	14.66
30.06	15.32	28.09	10.16		31.47	21.71	27.15	10.04
35.33	17.51	26.28	10.88		25.61	18.8	23.08	8.63
34.77	16.33	29.16	14.92		26.61	18.43	25.86	11.79

## Sheet: S2
Supplementary Table S2. The sampling details for monitoring community dynamics with amplicon analysis.
Sample ID	Year	Month	Day	Site (Qingdao)	longitude and latitude	Source	Temperature (°C)	Salinity (‰)	pH
AC01	2021	6	5	Zhanqiao	36°3'40" N, 120°19'12" E	seawater	22.4	32.03	8.22
AC02	2021	6	5	Huiquan square	36°3'1" N, 120°20'6" E	seawater	26.1	27.25	8.08
AC03	2021	6	5	Xiaomai Island	36°2'54" N, 120°21'29" E	seawater	25	32.13	8.58
AC04	2021	6	5	Sculpture Park	120°27'39" N, 36°5'3" E	seawater	23.6	31.44	8.16
AD01	2021	6	19	Zhanqiao	36°3'40" N, 120°19'12" E	seawater	21.7	31.61	NA
AD02	2021	6	19	Huiquan square	36°3'1" N, 120°20'6" E	seawater	23.4	31.93	NA
AD03	2021	6	19	Xiaomai Island	36°2'54" N, 120°21'29" E	seawater	19.7	27.76	NA
AD04	2021	6	19	Sculpture Park	120°27'39" N, 36°5'3" E	seawater	21.2	31.75	NA
AE01	2021	7	5	Zhanqiao	36°3'40" N, 120°19'12" E	seawater	22.7	31.06	NA
AE02	2021	7	5	Huiquan square	36°3'1" N, 120°20'6" E	seawater	22.6	31.87	NA
AE03	2021	7	5	Xiaomai Island	36°2'54" N, 120°21'29" E	seawater	23.3	31.4	NA
AE04	2021	7	5	Sculpture Park	120°27'39" N, 36°5'3" E	seawater	22.4	30.96	NA
AF01	2021	7	17	Zhanqiao	36°3'40" N, 120°19'12" E	seawater	24	30.48	NA
AF02	2021	7	17	Huiquan square	36°3'1" N, 120°20'6" E	seawater	24	31.5	NA
AF03	2021	7	17	Xiaomai Island	36°2'54" N, 120°21'29" E	seawater	24.3	27.38	NA
AF04	2021	7	17	Sculpture Park	120°27'39" N, 36°5'3" E	seawater	27.8	31.4	NA
AG01	2021	7	31	Zhanqiao	36°3'40" N, 120°19'12" E	seawater	27.9	31.45	NA
AG02	2021	7	31	Huiquan square	36°3'1" N, 120°20'6" E	seawater	26.8	30.47	NA
AG03	2021	7	31	Xiaomai Island	36°2'54" N, 120°21'29" E	seawater	26.7	27.89	NA
AG04	2021	7	31	Sculpture Park	120°27'39" N, 36°5'3" E	seawater	27.1	30.89	NA
AH01	2021	8	14	Zhanqiao	36°3'40" N, 120°19'12" E	seawater	26.4	31.49	NA
AH02	2021	8	14	Huiquan square	36°3'1" N, 120°20'6" E	seawater	26.5	31.62	NA
AH03	2021	8	14	Xiaomai Island	36°2'54" N, 120°21'29" E	seawater	26.6	30.88	8.19
AH04	2021	8	14	Sculpture Park	120°27'39" N, 36°5'3" E	seawater	26.5	31.47	8.16
AI01	2021	8	28	Zhanqiao	36°3'40" N, 120°19'12" E	seawater	25.9	30.26	7.39
AI02	2021	8	28	Huiquan square	36°3'1" N, 120°20'6" E	seawater	26.1	31.54	7.56
AI03	2021	8	28	Xiaomai Island	36°2'54" N, 120°21'29" E	seawater	26.6	28.68	7.63
AI04	2021	8	28	Sculpture Park	120°27'39" N, 36°5'3" E	seawater	26	30.66	7.56
AJ01	2021	9	11	Zhanqiao	36°3'40" N, 120°19'12" E	seawater	25.3	30.21	7.93
AJ02	2021	9	11	Huiquan square	36°3'1" N, 120°20'6" E	seawater	25.7	31.39	7.98
AJ03	2021	9	11	Xiaomai Island	36°2'54" N, 120°21'29" E	seawater	26.6	28.88	7.92
AJ04	2021	9	11	Sculpture Park	120°27'39" N, 36°5'3" E	seawater	27	31.1	8.01
AK01	2021	9	25	Zhanqiao	36°3'40" N, 120°19'12" E	seawater	23.5	30.35	8.01
AK02	2021	9	25	Huiquan square	36°3'1" N, 120°20'6" E	seawater	23.8	31.42	8.04
AK03	2021	9	25	Xiaomai Island	36°2'54" N, 120°21'29" E	seawater	23.9	25.6	7.89
AK04	2021	9	25	Sculpture Park	120°27'39" N, 36°5'3" E	seawater	23.8	27.42	8.08
AL01	2021	10	10	Zhanqiao	36°3'40" N, 120°19'12" E	seawater	22.2	30.88	8.02
AL02	2021	10	10	Huiquan square	36°3'1" N, 120°20'6" E	seawater	21.7	30.87	8.04
BC01	2021	6	5	Zhanqiao	36°3'40" N, 120°19'12" E	Ulva sp.	22.4	32.03	8.22
BC02	2021	6	5	Huiquan square	36°3'1" N, 120°20'6" E	Ulva sp.	26.1	27.25	8.08
BC03	2021	6	5	Xiaomai Island	36°2'54" N, 120°21'29" E	Ulva sp.	25	32.13	8.58
BC04	2021	6	5	Sculpture Park	120°27'39" N, 36°5'3" E	Ulva sp.	23.6	31.44	8.16
BD01	2021	6	19	Zhanqiao	36°3'40" N, 120°19'12" E	Ulva sp.	21.7	31.61	NA
BD02	2021	6	19	Huiquan square	36°3'1" N, 120°20'6" E	Ulva sp.	23.4	31.93	NA
BD03	2021	6	19	Xiaomai Island	36°2'54" N, 120°21'29" E	Ulva sp.	19.7	27.76	NA
BD04	2021	6	19	Sculpture Park	120°27'39" N, 36°5'3" E	Ulva sp.	21.2	31.75	NA
BE01	2021	7	5	Zhanqiao	36°3'40" N, 120°19'12" E	Ulva sp.	22.7	31.06	NA
BE02	2021	7	5	Huiquan square	36°3'1" N, 120°20'6" E	Ulva sp.	22.6	31.87	NA
BE03	2021	7	5	Xiaomai Island	36°2'54" N, 120°21'29" E	Ulva sp.	23.3	31.4	NA
BE04	2021	7	5	Sculpture Park	120°27'39" N, 36°5'3" E	Ulva sp.	22.4	30.96	NA
BF01	2021	7	17	Zhanqiao	36°3'40" N, 120°19'12" E	Ulva sp.	24	30.48	NA
BF02	2021	7	17	Huiquan square	36°3'1" N, 120°20'6" E	Ulva sp.	24	31.5	NA
BF03	2021	7	17	Xiaomai Island	36°2'54" N, 120°21'29" E	Ulva sp.	24.3	27.38	NA
BF04	2021	7	17	Sculpture Park	120°27'39" N, 36°5'3" E	Ulva sp.	27.8	31.4	NA
BG01	2021	7	31	Zhanqiao	36°3'40" N, 120°19'12" E	Ulva sp.	27.9	31.45	NA
BG02	2021	7	31	Huiquan square	36°3'1" N, 120°20'6" E	Ulva sp.	26.8	30.47	NA
BG03	2021	7	31	Xiaomai Island	36°2'54" N, 120°21'29" E	Ulva sp.	26.7	27.89	NA
BG04	2021	7	31	Sculpture Park	120°27'39" N, 36°5'3" E	Ulva sp.	27.1	30.89	NA
BH01	2021	8	14	Zhanqiao	36°3'40" N, 120°19'12" E	Ulva sp.	26.4	31.49	NA
BH02	2021	8	14	Huiquan square	36°3'1" N, 120°20'6" E	Ulva sp.	26.5	31.62	NA
BH03	2021	8	14	Xiaomai Island	36°2'54" N, 120°21'29" E	Ulva sp.	26.6	30.88	8.19
BH04	2021	8	14	Sculpture Park	120°27'39" N, 36°5'3" E	Ulva sp.	26.5	31.47	8.16
BI01	2021	8	28	Zhanqiao	36°3'40" N, 120°19'12" E	Ulva sp.	25.9	30.26	7.39
BI02	2021	8	28	Huiquan square	36°3'1" N, 120°20'6" E	Ulva sp.	26.1	31.54	7.56
BI03	2021	8	28	Xiaomai Island	36°2'54" N, 120°21'29" E	Ulva sp.	26.6	28.68	7.63
BI04	2021	8	28	Sculpture Park	120°27'39" N, 36°5'3" E	Ulva sp.	26	30.66	7.56
BJ01	2021	9	11	Zhanqiao	36°3'40" N, 120°19'12" E	Ulva sp.	25.3	30.21	7.93
BJ03	2021	9	11	Xiaomai Island	36°2'54" N, 120°21'29" E	Ulva sp.	26.6	28.88	7.92
BJ04	2021	9	11	Sculpture Park	120°27'39" N, 36°5'3" E	Ulva sp.	27	31.1	8.01
BL01	2021	10	11	Zhanqiao	36°3'40" N, 120°19'12" E	Ulva sp.	22.2	30.88	8.02
BL02	2021	10	11	Huiquan square	36°3'1" N, 120°20'6" E	Ulva sp.	21.7	30.87	8.04

## Sheet: S3
Supplementary Table S3. Differentially expressed genes of tomites vs. trophonts (|log2(Fold change)| > =1 and Padj <0.05). # in the "Others" column indicates that the gene is in expanding gene families. * indicates that the gene is associated with autophagy.
Contig	Gene ID	log2(Fold change)	Padj	Function	Others
tig082700000365	tig082700000365.16	-14.3022	1.12e-08	hypothetical protein PPERSA_03295
tig082700000238	tig082700000238.87	-13.5506	2.28e-10	amine-terminal domain guanylate-binding protein
tig082700000147	tig082700000147.5	-12.9127	8.86e-12	---NA---
tig082700000016	tig082700000016.637	-12.5049	1.32e-08	---NA---
tig082700000377	tig082700000377.10	-12.2182	1.97e-14	Cyclic nucleotide-binding protein
tig082700000075	tig082700000075.368	-12.2064	2.38e-10	---NA---
tig082700000136	tig082700000136.101	-12.0748	1.44e-07	phosphoglycerate kinase
tig082700000279	tig082700000279.64	-12.0537	5.88e-11	RNA recognition motif protein
tig082700002120	tig082700002120.395	-11.9664	2.91e-14	transmembrane protein, putative
tig082700002120	tig082700002120.282	-11.964	0.00223214	transmembrane protein, putative
tig082700000075	tig082700000075.361	-11.7321	1.79e-10	---NA---
tig082700000228	tig082700000228.81	-11.6974	1.66e-12	---NA---
tig082700000075	tig082700000075.565	-11.6691	1.97e-14	---NA---
tig082700000328	tig082700000328.85	-11.6688	9.57e-14	WD40-repeat-containing domain
tig082700031375	tig082700031375.6	-11.653	1.26e-13	Insulin-like growth factor binding protein, N-terminal
tig082700000122	tig082700000122.3	-11.6428	3.49e-14	tubulin-tyrosine ligase family protein
tig082700000428	tig082700000428.20	-11.6024	0.00149102	centrosomal protein, putative
tig082700000372	tig082700000372.4	-11.4367	2.96e-10	protein-tyrosine-phosphatase MKP1
tig082700000067	tig082700000067.28	-11.21	5.81e-13	syntaxin, putative
tig082700000020	tig082700000020.13	-11.1661	1.07e-07	---NA---
tig082700000071	tig082700000071.222	-11.1623	1.26e-13	---NA---
tig082700000162	tig082700000162.22	-11.1607	1.1e-11	IQ calmodulin-binding motif protein
tig082700000075	tig082700000075.477	-11.1495	2.62e-12	REJ domain protein	#
tig082700000180	tig082700000180.42	-11.1004	0.00607317	IQGA2 protein
tig082700000163	tig082700000163.140	-11.0349	3.09e-08	---NA---
tig082700000122	tig082700000122.158	-11.0335	2.5e-11	kelch motif protein
tig082700000075	tig082700000075.343	-11.0084	3.88e-11	---NA---
tig082700002117	tig082700002117.265	-10.9541	3.15e-08	Insulin-like growth factor binding protein, N-terminal
tig082700000136	tig082700000136.52	-10.9525	1.06e-08	Insulin-like growth factor binding protein, N-terminal
tig082700000240	tig082700000240.54	-10.8749	5.63e-13	GPCR-chaperone protein
tig082700002115	tig082700002115.25	-10.8591	4.51e-10	major facilitator superfamily protein, putative
tig082700000174	tig082700000174.11	-10.8424	8.07e-12	PHD finger protein 10-like
tig082700000075	tig082700000075.513	-10.8106	0.00210883	transmembrane protein, putative	#
tig082700000127	tig082700000127.292	-10.8086	1.07e-09	cation channel family protein
tig082700000016	tig082700000016.432	-10.7628	4.05e-09	Pectin lyase fold/virulence factor
tig082700000120	tig082700000120.309	-10.6763	9.07e-11	dolichyl pyrophosphate Man9GlcNAc2 alpha-1,3-glucosyltransferase-like
tig082700000289	tig082700000289.66	-10.6662	1.79e-08	---NA---
tig082700031372	tig082700031372.161	-10.6423	1.32e-08	ribonucleases P/MRP protein subunit POP1
tig082700000206	tig082700000206.75	-10.5857	8.05e-06	cancer susceptibility protein, putative
tig082700000020	tig082700000020.390	-10.5008	2.28e-10	Insulin-like growth factor binding protein, N-terminal
tig082700000360	tig082700000360.13	-10.3928	3.88e-11	hypothetical protein PPERSA_00017
tig082700000338	tig082700000338.10	-10.3899	5.86e-08	peptidase M16 inactive domain protein
tig082700000125	tig082700000125.247	-10.3304	1.63e-07	---NA---
tig082700000016	tig082700000016.733	-10.3007	1.25e-10	Insulin-like growth factor binding protein, N-terminal
tig082700000175	tig082700000175.207	-10.2757	3.13e-09	tubulin-tyrosine ligase family protein
tig082700002120	tig082700002120.51	-10.2621	6.92e-10	camsap CH domain protein
tig082700000020	tig082700000020.442	-10.2452	0.0184391	---NA---
tig082700000071	tig082700000071.420	-10.2213	0.00478133	MFS transporter
tig082700000446	tig082700000446.16	-10.2156	1.44e-07	phosphatidylinositol 4-phosphate 5-kinase
tig082700000169	tig082700000169.108	-10.1905	2.08e-08	hypothetical protein PPERSA_10370
tig082700000149	tig082700000149.79	-10.1282	5.48e-07	---NA---
tig082700000075	tig082700000075.303	-10.1065	3.74e-09	---NA---
tig082700000120	tig082700000120.250	-10.0948	0.0196924	---NA---
tig082700000020	tig082700000020.110	-10.0896	4.09e-10	---NA---
tig082700000140	tig082700000140.224	-10.0754	0.00601288	hypothetical protein PPERSA_12025
tig082700000140	tig082700000140.61	-10.0015	0.00677758	Major facilitator superfamily domain, general substrate transporter
tig082700000192	tig082700000192.12	-9.91603	2.03e-08	Insulin-like growth factor binding protein, N-terminal
tig082700031372	tig082700031372.96	-9.91506	4.21e-09	WD40 repeat domain-containing protein
tig082700000075	tig082700000075.551	-9.89262	9.12e-09	DENN (AEX-3) domain protein
tig082700000180	tig082700000180.181	-9.85854	0.00803598	probable DNA primase large subunit
tig082700000132	tig082700000132.240	-9.77466	5.85e-05	putative DNA-directed RNA polymerase I subunit
tig082700000444	tig082700000444.2	-9.77431	3.34e-05	hypothetical protein PPERSA_07331
tig082700000349	tig082700000349.18	-9.75535	5.46e-05	---NA---
tig082700000172	tig082700000172.16	-9.73212	6.87e-07	transmembrane protein, putative
tig082700002120	tig082700002120.179	-9.63387	2.88e-06	Cyclic nucleotide-binding protein
tig082700000075	tig082700000075.539	-9.63049	2.49e-05	---NA---
tig082700000175	tig082700000175.7	-9.62617	0.0265515	---NA---
tig082700000132	tig082700000132.108	-9.61449	0.022863	---NA---
tig082700000075	tig082700000075.314	-9.59255	8.08e-05	propionyl-CoA synthetase
tig082700000296	tig082700000296.33	-9.5849	4.65e-10	40S ribosomal protein S5
tig082700000228	tig082700000228.46	-9.55593	0.0243017	---NA---
tig082700000184	tig082700000184.140	-9.55343	9.68e-08	hypothetical protein PPERSA_09481
tig082700000206	tig082700000206.45	-9.47171	1.02e-08	---NA---
tig082700000020	tig082700000020.353	-9.41238	0.000112818	---NA---
tig082700000120	tig082700000120.302	-9.3894	0.0440256	---NA---
tig082700000075	tig082700000075.421	-9.37925	0.016461	---NA---
tig082700000127	tig082700000127.291	-9.30111	2.57e-05	cation channel family protein
tig082700000122	tig082700000122.10	-9.28323	0.0346639	---NA---
tig082700000318	tig082700000318.56	-9.2548	0.0397919	---NA---
tig082700000272	tig082700000272.10	-9.18351	1.3e-06	NADP-dependent oxidoreductase
tig082700000067	tig082700000067.470	-9.1673	1.21e-05	NUDIX hydrolase
tig082700000120	tig082700000120.269	-9.14637	0.022703	---NA---
tig082700000094	tig082700000094.11	-9.10847	0.000556154	---NA---
tig082700000128	tig082700000128.197	-9.07303	0.000468398	---NA---
tig082700000258	tig082700000258.64	-9.06259	0.0273874	---NA---
tig082700000611	tig082700000611.4	-8.92126	0.0306056	MFS transporter
tig082700000212	tig082700000212.82	-8.87165	0.00174534	peptidase family M54 protein
tig082700000283	tig082700000283.9	-8.67929	0.0440816	DYH12 protein
tig082700000195	tig082700000195.133	-8.62514	0.0463765	SCY1-like protein 2
tig082700000113	tig082700000113.40	-8.37685	5.85e-05	acyloxyacyl hydrolase
tig082700000071	tig082700000071.488	-8.19792	1.76e-10	Tubulin alpha chain
tig082700000127	tig082700000127.160	-7.9656	4.17e-07	40S ribosomal protein S4
tig082700002117	tig082700002117.291	-7.93103	7.07e-11	Nucleoside diphosphate kinase
tig082700000128	tig082700000128.51	-7.67684	4.32e-10	histone H4
tig082700000127	tig082700000127.77	-7.64462	8.08e-09	40S ribosomal protein
tig082700000221	tig082700000221.39	-7.51072	9.71e-06	40S ribosomal protein S20
tig082700000153	tig082700000153.307	-7.46889	7.93e-05	60S ribosomal protein L11
tig082700000120	tig082700000120.214	-7.46259	5.85e-05	60S ribosomal protein L5
tig082700000155	tig082700000155.26	-7.40213	1.76e-09	40S ribosomal protein S8
tig082700000132	tig082700000132.120	-7.28057	2.7e-09	eukaryotic translation initiation factor 5A
tig082700000125	tig082700000125.250	-7.24479	0.000384347	---NA---
tig082700000075	tig082700000075.117	-7.23809	0.000433663	elongation factor 1-alpha
tig082700000127	tig082700000127.154	-7.12733	3.09e-08	predicted protein
tig082700000071	tig082700000071.192	-7.08091	7.18e-09	40S ribosomal protein S3a
tig082700000427	tig082700000427.5	-7.04163	0.00016196	cytochrome c
tig082700000258	tig082700000258.86	-7.03953	5.57e-05	putative translation elongation factor 2 family protein
tig082700000175	tig082700000175.205	-6.94042	3.03e-06	transcription factor BTF3 homolog 4
tig082700000125	tig082700000125.264	-6.82613	7.12e-06	ribosomal protein RPL10A
tig082700000174	tig082700000174.196	-6.80272	0.000134141	40S ribosomal protein S7
tig082700000071	tig082700000071.474	-6.71227	3.75e-07	40S ribosomal protein S11, putative
tig082700000377	tig082700000377.53	-6.65847	0.00291002	60S ribosomal protein L9
tig082700000253	tig082700000253.54	-6.63247	0.0019051	thimet oligopeptidase-like
tig082700000160	tig082700000160.175	-6.58422	0.000875995	transmembrane protein, putative
tig082700000287	tig082700000287.13	-6.56122	0.000574152	Cytochrome c1, transmembrane anchor, C-terminal
tig082700000381	tig082700000381.16	-6.53826	3.04e-05	putative adenosylhomocysteinase
tig082700000128	tig082700000128.133	-6.52392	0.000715025	hypothetical protein PPERSA_10671
tig082700000187	tig082700000187.92	-6.52258	9.62e-05	Ankyrin repeat-containing domain
tig082700000106	tig082700000106.130	-6.45199	5.85e-05	Flagellar calcium-binding protein
tig082700000020	tig082700000020.606	-6.39589	0.00170618	60S ribosomal protein L23a
tig082700000185	tig082700000185.42	-6.32681	0.000638858	---NA---
tig082700031372	tig082700031372.165	-6.3242	0.00358232	cyclophilin B
tig082700000195	tig082700000195.68	-6.27998	0.000844903	---NA---
tig082700000149	tig082700000149.67	-6.27916	0.00148598	phospholipid scramblase 1-like
tig082700000167	tig082700000167.44	-6.27587	0.000870522	epiplasmin 2
tig082700000139	tig082700000139.164	-6.26701	6.25e-05	ribosomal protein RPSA
tig082700000111	tig082700000111.262	-6.2654	0.000275276	hypothetical protein
tig082700000160	tig082700000160.67	-6.23439	9.91e-05	senescence-specific cysteine protease SAG39-like
tig082700000075	tig082700000075.17	-6.23114	0.00283277	60S ribosomal protein L31
tig082700000139	tig082700000139.33	-6.22331	0.00584443	hypothetical protein PPERSA_09880
tig082700000210	tig082700000210.74	-6.2191	0.000338002	endoplasmin homolog
tig082700000174	tig082700000174.33	-6.21311	1.86e-07	60S ribosomal protein L28
tig082700000151	tig082700000151.129	-6.19992	0.000217555	histone H3
tig082700000106	tig082700000106.49	-6.19339	3.87e-08	ribosomal protein L24
tig082700000132	tig082700000132.21	-6.18665	0.00517584	ficin 1b
tig082700000111	tig082700000111.394	-6.18251	4.52e-06	heat shock protein 90, putative
tig082700000331	tig082700000331.50	-6.18212	1.55e-05	hypothetical protein PPERSA_00484
tig082700000127	tig082700000127.117	-6.13937	0.000120436	transmembrane protein, putative
tig082700000349	tig082700000349.58	-6.12804	0.00108942	hypothetical protein PPERSA_00084
tig082700000096	tig082700000096.32	-6.03842	0.000575939	SURF1 family protein
tig082700000132	tig082700000132.201	-6.0067	2.96e-10	histone H2A
tig082700000113	tig082700000113.294	-6.00652	6.25e-05	heat shock 70 kDa protein
tig082700000238	tig082700000238.50	-6.00605	0.000133343	ATP synthase F1, beta subunit
tig082700000351	tig082700000351.21	-6.00378	0.000724088	MORN repeat protein
tig082700000151	tig082700000151.130	-5.99494	0.00172258	histone H4
tig082700000210	tig082700000210.51	-5.98147	0.000567664	---NA---
tig082700000067	tig082700000067.202	-5.96707	0.0338597	protein serine/threonine kinase, putative
tig082700000151	tig082700000151.8	-5.96609	0.00210534	putative actin
tig082700000393	tig082700000393.17	-5.92813	1.45e-05	hyaluronan/mRNA-binding family protein
tig082700000156	tig082700000156.36	-5.927	0.00291286	60S ribosomal protein L4
tig082700000156	tig082700000156.65	-5.92447	0.00109242	ATP synthase subunit gamma, mitochondrial precursor
tig082700000292	tig082700000292.69	-5.92009	0.000199689	ran-binding protein
tig082700000383	tig082700000383.39	-5.89564	0.00341272	FUN14 family protein
tig082700000140	tig082700000140.218	-5.88969	0.00172258	ribose 5-phosphate isomerase B
tig082700031374	tig082700031374.39	-5.83282	0.00197257	putative mitochondrial phosphate transporter
tig082700000195	tig082700000195.87	-5.82868	0.000163867	T-complex protein 1 subunit alpha
tig082700000153	tig082700000153.37	-5.82144	0.00356111	DNA/RNA-binding protein Alba-like protein
tig082700000258	tig082700000258.58	-5.80873	0.000392795	hypothetical protein PPERSA_07412
tig082700000156	tig082700000156.15	-5.79695	0.00108131	carrier protein
tig082700000136	tig082700000136.23	-5.75203	0.00146894	hypothetical protein CAPTEDRAFT_201880
tig082700000208	tig082700000208.12	-5.74666	0.00575352	60S acidic ribosomal protein P1-like
tig082700000448	tig082700000448.3	-5.74459	0.00184929	proliferation-associated protein 2G4
tig082700000113	tig082700000113.70	-5.73202	9.49e-05	Profilin
tig082700000310	tig082700000310.24	-5.73014	0.00200876	ribosomal protein RPS9
tig082700000321	tig082700000321.24	-5.72422	0.00200755	S-phase kinase-associated protein, putative
tig082700000353	tig082700000353.28	-5.68832	0.000754764	60s acidic ribosomal protein p1
tig082700000136	tig082700000136.294	-5.65536	0.00110873	Succinate--CoA ligase [ADP-forming] subunit alpha
tig082700000433	tig082700000433.47	-5.61161	0.0028814	hypothetical protein PF005_g31098
tig082700000187	tig082700000187.91	-5.59531	0.000359671	---NA---
tig082700000419	tig082700000419.15	-5.57287	0.00675021	60S ribosomal protein L21-A
tig082700000301	tig082700000301.10	-5.53592	0.0122212	peptidase C13 family protein
tig082700000127	tig082700000127.40	-5.528	0.000941744	t-complex protein 1 subunit delta
tig082700000151	tig082700000151.102	-5.51956	0.00510178	ATPA synthase
tig082700000283	tig082700000283.35	-5.51615	4.72e-05	transmembrane protein, putative
tig082700000153	tig082700000153.24	-5.50991	3.31e-06	probable elongation factor 1-gamma 2
tig082700000195	tig082700000195.82	-5.48749	3.59e-07	polyubiquitin
tig082700000160	tig082700000160.172	-5.47972	0.0055245	lysosomal aspartic protease-like
tig082700000075	tig082700000075.609	-5.43042	0.000340106	transmembrane protein, putative
tig082700000187	tig082700000187.56	-5.4274	0.000374258	isocitrate dehydrogenase
tig082700000434	tig082700000434.1	-5.38886	0.00874493	alpha/beta hydrolase
tig082700000149	tig082700000149.38	-5.38323	3.35e-05	transmembrane protein, putative
tig082700000016	tig082700000016.27	-5.37031	2.19e-09	e Cryo-EM structure of Tetrahymena thermophila mitochondrial ATP synthase - central stalk/cring
tig082700000163	tig082700000163.162	-5.36556	0.00858791	hypothetical protein TTHERM_00942960
tig082700000223	tig082700000223.17	-5.35679	0.00209205	nascent polypeptide-associated complex subunit alpha-like protein 1
tig082700000016	tig082700000016.603	-5.35352	0.000161829	Nucleic acid-binding, OB-fold
tig082700000238	tig082700000238.35	-5.32294	0.00273799	microtubule-binding protein MIP-T3
tig082700000292	tig082700000292.62	-5.30591	0.000634707	transmembrane protein, putative
tig082700000172	tig082700000172.131	-5.28725	0.0020845	universal minicircle sequence binding protein (UMSBP), putative
tig082700000387	tig082700000387.8	-5.28616	0.00400071	jacalin-like lectin domain protein
tig082700000125	tig082700000125.19	-5.28506	0.000605008	hypothetical protein PPERSA_12031
tig082700000433	tig082700000433.41	-5.28458	0.000473468	Multiple epidermal growth factor-like domains protein 8	#
tig082700000393	tig082700000393.9	-5.28425	0.00568255	ankyrin domain protein
tig082700000283	tig082700000283.64	-5.24631	0.0419513	60S ribosomal protein L7
tig082700000020	tig082700000020.227	-5.24569	0.00166718	transmembrane protein, putative
tig082700000167	tig082700000167.90	-5.2358	0.0176576	dipeptidyl peptidase 3
tig082700000106	tig082700000106.66	-5.23389	0.00149599	60S acidic ribosomal protein P0
tig082700000136	tig082700000136.188	-5.22343	0.019481	AAA family ATPase
tig082700000116	tig082700000116.199	-5.22079	0.019481	---NA---
tig082700000279	tig082700000279.44	-5.18336	0.0052032	peroxisomal multifunctional enzyme type 2, putative
tig082700000071	tig082700000071.69	-5.16833	0.00193201	hypothetical protein PPERSA_02890
tig082700000020	tig082700000020.624	-5.1651	0.00110528	RNA-binding protein
tig082700000328	tig082700000328.18	-5.14829	2.66e-07	Protein AHNAK2
tig082700000342	tig082700000342.41	-5.14742	0.00279459	---NA---
tig082700000149	tig082700000149.62	-5.14471	0.00162284	hypothetical protein PPERSA_10731
tig082700002117	tig082700002117.551	-5.14051	0.000772026	Tankyrase-like protein
tig082700000219	tig082700000219.25	-5.14037	0.00228517	hypothetical protein PPERSA_01841
tig082700000208	tig082700000208.41	-5.13164	0.00391454	40S ribosomal protein S24, putative
tig082700000180	tig082700000180.36	-5.12637	8.91e-07	squalene-tetrahymanol cyclase
tig082700000287	tig082700000287.11	-5.12598	0.00198301	ribosomal protein L7/L12 carboxy-terminal domain protein
tig082700000433	tig082700000433.50	-5.12133	0.000809406	multiple epidermal growth factor-like domains protein 8
tig082700000160	tig082700000160.176	-5.11558	0.000420272	predicted protein
tig082700000433	tig082700000433.54	-5.11521	0.00394072	multiple epidermal growth factor-like domains protein 8
tig082700000016	tig082700000016.654	-5.10277	0.00129356	2-isopropylmalate synthase
tig082700000113	tig082700000113.167	-5.09804	0.00307801	ribosomal protein RPL8
tig082700000287	tig082700000287.69	-5.06873	0.00394649	turgor pressure sensor
tig082700000433	tig082700000433.46	-5.05563	0.00149102	hypothetical protein KLMA_50540
tig082700000259	tig082700000259.38	-5.05138	0.00497337	stress-induced-phosphoprotein 1
tig082700000169	tig082700000169.9	-5.00829	0.0129882	---NA---
tig082700000167	tig082700000167.184	-5.00631	0.00130516	hypothetical protein PPERSA_03665
tig082700000111	tig082700000111.292	-5.0042	0.00879577	CHY zinc finger protein
tig082700000365	tig082700000365.34	-5.00202	0.000402258	hypothetical protein TTHERM_00675650
tig082700000426	tig082700000426.5	-5.00022	0.0145008	60S ribosomal protein L33-A
tig082700000184	tig082700000184.65	-4.99357	0.00302183	nucleolar protein
tig082700000132	tig082700000132.333	-4.98207	0.00382904	J domain-containing protein
tig082700000016	tig082700000016.906	-4.97318	0.000612325	polyadenylate-binding protein 2-like
tig082700000132	tig082700000132.57	-4.972	0.00888149	10 kDa chaperonin
tig082700000067	tig082700000067.295	-4.96704	0.00528971	MmgE/PrpD family protein
tig082700000225	tig082700000225.15	-4.94941	0.0156289	---NA---
tig082700000127	tig082700000127.97	-4.945	0.00184541	hypothetical protein PPERSA_07075
tig082700000446	tig082700000446.12	-4.92733	0.00130284	A C2HC-type zinc-finger protein
tig082700000253	tig082700000253.17	-4.92418	0.0103861	60s ribosomal protein l16
tig082700002117	tig082700002117.359	-4.90863	0.00555596	pre-mRNA-processing factor 19-like
tig082700000215	tig082700000215.105	-4.89382	0.00667284	dicarboxylate/tricarboxylate carrier, putative
tig082700000106	tig082700000106.167	-4.86641	0.0118792	glutathione S-transferase, amine-terminal domain protein
tig082700000127	tig082700000127.112	-4.83659	0.00847413	aconitate hydratase, cytoplasmic
tig082700000075	tig082700000075.324	-4.82834	0.0140257	histone H2B.1
tig082700000253	tig082700000253.65	-4.81553	0.0107243	hypothetical protein PPERSA_04621
tig082700000122	tig082700000122.333	-4.81135	0.00194635	vacuolar ATP synthase proteolipid, putative
tig082700000122	tig082700000122.13	-4.80167	1.63e-06	transmembrane protein, putative
tig082700000426	tig082700000426.10	-4.79353	0.0327377	ribosomal protein S13p/S18e
tig082700000140	tig082700000140.131	-4.77879	0.00578662	ubiquinol-cytochrome c reductase iron-sulfur subunit
tig082700031375	tig082700031375.65	-4.76409	0.0055245	tetratricopeptide repeat protein
tig082700000113	tig082700000113.194	-4.7631	0.00245806	hypothetical protein PPERSA_08439
tig082700000122	tig082700000122.83	-4.75834	0.0246239	SNF7 family protein
tig082700000178	tig082700000178.225	-4.75438	1.3e-06	---NA---
tig082700000122	tig082700000122.44	-4.75271	0.00210883	hypothetical protein
tig082700000111	tig082700000111.348	-4.74632	0.00869988	hypothetical protein
tig082700000075	tig082700000075.28	-4.74177	0.000340106	eukaryotic translation initiation factor 3 subunit A-like
tig082700000075	tig082700000075.34	-4.74039	0.000875995	aminotransferase class I/II-fold pyridoxal phosphate-dependent enzyme
tig082700000160	tig082700000160.31	-4.73624	0.00601576	chromosome condensation regulator RCC1 repeat protein
tig082700000122	tig082700000122.341	-4.72352	0.00663382	translation elongation factor Tu
tig082700000016	tig082700000016.37	-4.71833	0.019123	lysosomal protective protein-like
tig082700000096	tig082700000096.148	-4.68842	0.0258384	gamma carbonic dehydratase
tig082700000178	tig082700000178.137	-4.68496	0.00460361	pyridine nucleotide-disulfide oxidoreductase
tig082700031372	tig082700031372.31	-4.6807	0.0152145	40S ribosomal protein S25
tig082700000122	tig082700000122.178	-4.67407	0.00391454	ubiquitin-activating enzyme E1
tig082700000139	tig082700000139.207	-4.66855	0.0040048	viral a-type inclusion repeat protein
tig082700000433	tig082700000433.2	-4.65969	0.0390474	multiple epidermal growth factor-like domains protein 8
tig082700000353	tig082700000353.24	-4.64096	0.0149406	40S ribosomal protein S21-2-like
tig082700000187	tig082700000187.165	-4.63967	0.00869988	hypothetical protein TTHERM_00695750
tig082700000132	tig082700000132.75	-4.6377	1.49e-06	proteasome subunit beta type protein
tig082700000016	tig082700000016.887	-4.63485	0.0331482	transmembrane protein, putative
tig082700000206	tig082700000206.113	-4.63104	0.0359248	protein phosphatase 2 regulatory subunit A, alpha isoform, putative
tig082700002117	tig082700002117.654	-4.61666	0.00869988	n-ethylmaleimide-sensitive factor
tig082700000167	tig082700000167.150	-4.61491	0.00571593	cysteine proteinase RD21A-like
tig082700000153	tig082700000153.114	-4.61177	0.00264752	---NA---
tig082700000353	tig082700000353.42	-4.59544	0.025929	ABC transporter family protein
tig082700000318	tig082700000318.10	-4.58659	0.000609172	eukaryotic porin protein
tig082700000433	tig082700000433.7	-4.58366	0.0394781	multiple epidermal growth factor-like domains protein 8
tig082700000433	tig082700000433.32	-4.57473	0.0334242	multiple epidermal growth factor-like domains protein 8
tig082700000444	tig082700000444.14	-4.56454	0.0272595	Ubiquitin-conjugating enzyme E2 4
tig082700000433	tig082700000433.27	-4.55957	0.0396889	multiple epidermal growth factor-like domains protein 8
tig082700000616	tig082700000616.9	-4.55771	0.0128573	importin-beta amine-terminal domain protein
tig082700000106	tig082700000106.385	-4.55533	0.000786298	40S ribosomal protein S28
tig082700000153	tig082700000153.92	-4.55092	0.00471507	hypothetical protein PPERSA_11912
tig082700000151	tig082700000151.240	-4.54785	0.00189144	serine carboxypeptidase S28 family protein
tig082700000215	tig082700000215.85	-4.54265	0.04803	60S acidic ribosomal protein P2
tig082700000195	tig082700000195.84	-4.53641	0.0144559	Polyubiquitin
tig082700000139	tig082700000139.231	-4.52295	0.000474227	Peptidyl-prolyl cis-trans isomerase 3
tig082700000310	tig082700000310.32	-4.52186	0.0085015	Cwf15/CWC15 cell cycle control protein
tig082700000322	tig082700000322.59	-4.51468	0.00800985	Ubiquitin family protein
tig082700000227	tig082700000227.46	-4.50402	0.00571593	kinesin motor catalytic domain protein
tig082700000287	tig082700000287.41	-4.49804	0.00878811	splicing factor 3B subunit 1
tig082700000174	tig082700000174.231	-4.46478	0.0185788	dynamin central region family protein
tig082700000340	tig082700000340.16	-4.46419	2.71e-05	hypothetical protein VF21_01941
tig082700000259	tig082700000259.119	-4.46345	0.00137722	choline-phosphate cytidylyltransferase-gamma
tig082700000096	tig082700000096.169	-4.44341	0.00930318	hypothetical protein PPERSA_10809
tig082700000020	tig082700000020.176	-4.429	0.0362713	transmembrane protein, putative
tig082700000433	tig082700000433.36	-4.40586	0.00706605	multiple epidermal growth factor-like domains protein 8
tig082700000387	tig082700000387.17	-4.40518	0.0455426	IQ calmodulin-binding motif protein
tig082700000178	tig082700000178.22	-4.39919	0.00457218	cystatin domain protein
tig082700000139	tig082700000139.132	-4.36988	0.00204272	tetratricopeptide repeat protein
tig082700000227	tig082700000227.7	-4.32453	0.00136826	dynein light chain
tig082700000172	tig082700000172.118	-4.32038	0.00346671	KdD6, putative
tig082700031369	tig082700031369.22	-4.30007	0.0273874	EOG090X0CGE
tig082700000106	tig082700000106.213	-4.29375	0.0455571	transmembrane protein, putative
tig082700031374	tig082700031374.52	-4.28368	0.00797808	CDGSH iron-sulfur domain-containing protein 3, mitochondrial
tig082700000169	tig082700000169.5	-4.27902	0.0199039	WD40-repeat-containing domain
tig082700000140	tig082700000140.246	-4.27732	0.0204151	lysine--tRNA ligase isoform X1
tig082700002115	tig082700002115.34	-4.25906	0.0177997	serine/arginine-rich splicing factor RS2Z32 isoform X1
tig082700031385	tig082700031385.8	-4.24107	0.01053	molecular chaperone DnaK
tig082700000122	tig082700000122.131	-4.2404	0.00396682	---NA---
tig082700000155	tig082700000155.34	-4.23493	0.00494969	myosin heavy chain kinase, putative
tig082700000208	tig082700000208.26	-4.21742	0.0327377	26S proteasome regulatory subunit 10B
tig082700000246	tig082700000246.27	-4.2084	1.96e-13	enoyl-CoA hydratase, mitochondrial
tig082700000400	tig082700000400.23	-4.20581	7.26e-05	arginine kinase
tig082700000075	tig082700000075.53	-4.19665	0.0307522	mitochondrial carrier protein, putative
tig082700000106	tig082700000106.274	-4.17745	0.0270873	---NA---
tig082700000223	tig082700000223.64	-4.1726	0.00762869	glyceraldehyde-3-phosphate dehydrogenase
tig082700000016	tig082700000016.67	-4.15921	0.00442104	chaperonin CPN60-1
tig082700000448	tig082700000448.4	-4.11134	1.07e-07	protein phosphatase 2c, putative
tig082700000016	tig082700000016.703	-4.10995	0.0137956	peroxiredoxin
tig082700000106	tig082700000106.331	-4.10897	0.00611955	ARF-like 2-binding protein BART protein
tig082700000071	tig082700000071.224	-4.07284	0.0266886	Insulin-like growth factor binding protein, N-terminal	#
tig082700000178	tig082700000178.158	-4.06433	0.0150535	amine-terminal domain guanylate-binding protein
tig082700000153	tig082700000153.242	-4.05921	0.00079451	---NA---
tig082700000289	tig082700000289.50	-4.03718	0.00403324	eukaryotic aspartyl protease
tig082700000136	tig082700000136.213	-4.03286	0.04803	SFT2 family protein
tig082700000116	tig082700000116.234	-4.02682	0.0334242	tubulin-specific chaperone d
tig082700000227	tig082700000227.118	-4.02305	0.00471507	EF hand protein
tig082700000228	tig082700000228.20	-3.99738	0.0326917	katanin con80 domain protein
tig082700000071	tig082700000071.49	-3.99179	0.0125027	hypothetical protein PPERSA_02873
tig082700000156	tig082700000156.39	-3.99108	0.00273752	60S ribosomal protein L34-B [
tig082700000067	tig082700000067.82	-3.98976	0.0272987	hypothetical protein PPERSA_05263
tig082700002117	tig082700002117.563	-3.97639	0.0271802	hypothetical protein PPERSA_00606
tig082700000192	tig082700000192.128	-3.97622	0.00471966	transporter family ABC domain protein
tig082700000111	tig082700000111.353	-3.97482	2.88e-06	hypothetical protein PPERSA_10283
tig082700000180	tig082700000180.178	-3.97107	0.0239653	pre-mRNA-processing-splicing factor 8A
tig082700000160	tig082700000160.19	-3.95515	7.53e-05	glutamyl-trna synthetase
tig082700000407	tig082700000407.2	-3.94562	0.0101673	hypothetical protein PPERSA_11681
tig082700000178	tig082700000178.14	-3.94139	0.0204151	hypothetical protein PPERSA_05223
tig082700000318	tig082700000318.31	-3.93811	0.00996964	Glycylpeptide N-tetradecanoyltransferase 2
tig082700000251	tig082700000251.20	-3.90501	0.023	nucleosome assembly protein 1-like 4 isoform X1
tig082700000383	tig082700000383.33	-3.88231	0.00885833	ACSL1 ligase
tig082700000096	tig082700000096.181	-3.86188	0.0152145	hypothetical protein PPERSA_05093
tig082700000174	tig082700000174.165	-3.86149	0.0098155	protein kinase domain protein
tig082700000169	tig082700000169.34	-3.84259	0.0121773	Protein kinase-like domain
tig082700000106	tig082700000106.438	-3.8383	0.00973751	coiled-coil domain-containing protein 124-like isoform X2
tig082700000279	tig082700000279.59	-3.82394	0.0490282	ubiquitin-conjugating enzyme E2W
tig082700000071	tig082700000071.473	-3.81998	0.0394781	protein kinase domain protein
tig082700000169	tig082700000169.21	-3.80867	0.00615066	viral A-type inclusion protein
tig082700000212	tig082700000212.115	-3.77004	0.00502703	transmembrane protein, putative
tig082700002120	tig082700002120.146	-3.7643	0.0490282	hypothetical protein PPERSA_03964
tig082700000287	tig082700000287.19	-3.7341	0.00858791	oxysterol-binding protein
tig082700002115	tig082700002115.33	-3.73205	0.0119733	PX domain protein
tig082700000169	tig082700000169.31	-3.70092	0.00735753	---NA---
tig082700000020	tig082700000020.605	-3.69734	0.04803	zinc finger transcription factor sma protein, putative
tig082700000175	tig082700000175.96	-3.6907	0.04686	Prefoldin subunit 6
tig082700000340	tig082700000340.15	-3.67488	0.0179496	---NA---
tig082700000074	tig082700000074.77	-3.65382	0.00460361	Protein kinase-like domain
tig082700000016	tig082700000016.842	-3.64452	0.0480241	---NA---
tig082700000227	tig082700000227.57	-3.64138	0.0208607	T-complex protein 1 subunit zeta
tig082700000149	tig082700000149.30	-3.63483	0.0358434	ubiquitin specific peptidase, putative
tig082700000225	tig082700000225.92	-3.63385	0.00452966	hypothetical protein
tig082700000349	tig082700000349.37	-3.62866	0.0157971	translation initiation factor, putative
tig082700000106	tig082700000106.123	-3.62673	0.0495826	hydrogenosomal NADH dehydrogenase 51 kDa subunit
tig082700000195	tig082700000195.5	-3.6262	0.00401033	glutaredoxin
tig082700002120	tig082700002120.247	-3.61663	0.000133343	calcium-activated chloride channel protein
tig082700002117	tig082700002117.248	-3.6135	0.0269937	14-3-3 protein
tig082700000128	tig082700000128.230	-3.61317	0.0107017	---NA---
tig082700000283	tig082700000283.93	-3.60785	0.0286651	---NA---
tig082700000195	tig082700000195.145	-3.59574	0.0412118	pre-rRNA processing protein FTSJ3
tig082700000120	tig082700000120.45	-3.58927	0.024923	S-adenosylmethionine synthase 2
tig082700000208	tig082700000208.31	-3.58261	0.0332661	Leucine--tRNA ligase, cytoplasmic
tig082700000156	tig082700000156.102	-3.56922	0.00491813	RNA polymerase II-associated protein 3
tig082700000125	tig082700000125.267	-3.56888	0.0107456	---NA---
tig082700000160	tig082700000160.160	-3.55852	0.0110887	poly [ADP-ribose] polymerase tankyrase-like
tig082700000127	tig082700000127.168	-3.52518	0.0346639	poly(ADP-ribose) polymerase family WGR domain protein
tig082700000254	tig082700000254.90	-3.5249	0.00352768	---NA---
tig082700000071	tig082700000071.458	-3.51177	0.0320229	saccharopine dehydrogenase
tig082700000355	tig082700000355.6	-3.50977	0.048973	transmembrane protein, putative
tig082700000178	tig082700000178.20	-3.50316	0.0369431	NADH dehydrogenase [ubiquinone] 1 alpha subcomplex subunit 5-like
tig082700000305	tig082700000305.12	-3.47948	0.0209325	RNA recognition motif protein
tig082700000122	tig082700000122.286	-3.4696	0.0245132	ubiquitin family protein, putative
tig082700000140	tig082700000140.36	-3.46937	0.0172379	ARF GTPase activator
tig082700000127	tig082700000127.41	-3.46767	0.0378198	T-complex protein 1 subunit theta
tig082700000016	tig082700000016.7	-3.46437	0.00749176	ruvB-like 2
tig082700000310	tig082700000310.5	-3.4582	0.0265515	splicing factor U2AF small subunit, putative
tig082700000215	tig082700000215.41	-3.45315	0.0243405	40S ribosomal protein S30
tig082700000228	tig082700000228.17	-3.44692	0.0372471	coatomer subunit delta
tig082700000128	tig082700000128.68	-3.44106	0.0265515	eukaryotic translation initiation factor eIF2A
tig082700000162	tig082700000162.44	-3.42948	0.019123	co-chaperone p23, putative
tig082700000246	tig082700000246.43	-3.42356	0.00876196	DOPA 4,5-dioxygenase family protein
tig082700000225	tig082700000225.1	-3.41439	0.0394781	P-loop containing nucleoside triphosphate hydrolase
tig082700000127	tig082700000127.78	-3.40407	0.031629	40S ribosomal protein S29
tig082700000175	tig082700000175.25	-3.39838	0.00336038	dynein regulatory complex protein 1
tig082700031372	tig082700031372.128	-3.37979	0.0394781	putative small GTP binding protein rab1a
tig082700000151	tig082700000151.259	-3.37088	0.0437645	thioredoxin domain-containing protein PLP3A-like isoform X2
tig082700000162	tig082700000162.182	-3.36865	0.0272595	thioredoxin domain-containing protein PLP3A-like isoform X2
tig082700000106	tig082700000106.185	-3.36715	0.0450109	high mobility group B protein 6-like isoform X2
tig082700000367	tig082700000367.32	-3.36007	0.0110681	Spc97/Spc98 family protein
tig082700000020	tig082700000020.123	-3.356	0.0204042	High mobility group box domain
tig082700000175	tig082700000175.168	-3.35555	0.0114798	outer envelope protein 61
tig082700000149	tig082700000149.260	-3.34342	0.0191085	acetyl-CoA C-acyltransferase
tig082700000075	tig082700000075.393	-3.34251	0.0149406	dynein heavy chain, outer arm protein
tig082700000225	tig082700000225.64	-3.32462	0.0385407	isoleucyl-trna synthetase
tig082700000067	tig082700000067.215	-3.31921	0.0233898	hypothetical protein PPERSA_03765
tig082700000258	tig082700000258.83	-3.31326	0.0397919	Pectin lyase fold/virulence factor
tig082700000184	tig082700000184.74	-3.235	0.00689177	transmembrane protein, putative
tig082700000122	tig082700000122.8	-3.23078	0.0327156	hypothetical protein IMG5_196600
tig082700031372	tig082700031372.136	-3.22787	0.0493506	ATP-dependent RNA helicase WM6
tig082700000136	tig082700000136.129	-3.22522	1.01e-12	hypothetical protein TTHERM_00859180
tig082700000331	tig082700000331.15	-3.21888	0.0199039	Coiled-coil domain containing 11
tig082700000195	tig082700000195.116	-3.21575	0.0470437	radial spoke head protein, putative
tig082700000407	tig082700000407.6	-3.21168	0.0313267	Coiled-coil domain-containing protein 173
tig082700000122	tig082700000122.302	-3.20183	0.0101673	sphingolipid delta(4)-desaturase DES1-like
tig082700000147	tig082700000147.153	-3.19735	0.00736266	tubulin-tyrosine ligase family protein
tig082700000219	tig082700000219.32	-3.19307	0.0450109	vaculolar membrane protein
tig082700000136	tig082700000136.110	-3.15451	0.0209325	Serine/Threonine kinase domain protein
tig082700000136	tig082700000136.130	-3.13483	0.0333899	BET1 homolog
tig082700000196	tig082700000196.40	-3.12519	0.025929	hypothetical protein TTHERM_00997760
tig082700000128	tig082700000128.206	-3.12273	0.0424619	zinc knuckle protein
tig082700000020	tig082700000020.213	-3.10806	0.0250279	ubiquitin-40S ribosomal protein S27a
tig082700000128	tig082700000128.249	-3.09296	0.0394781	inorganic diphosphatase
tig082700000221	tig082700000221.3	-3.08082	0.014018	ubiquitin carboxyl-terminal hydrolase
tig082700031369	tig082700031369.62	-3.06481	0.0210859	intracellular protein transport protein USO1-like isoform X2
tig082700000153	tig082700000153.193	-3.06456	0.00123398	PHD-finger protein
tig082700000210	tig082700000210.86	-3.06203	0.0397919	flagella associated protein
tig082700002117	tig082700002117.130	-3.05537	0.0413655	CRAL TRIO domain protein
tig082700000240	tig082700000240.32	-3.05285	0.04803	Scd6-like-Sm domain protein
tig082700000167	tig082700000167.144	-3.03833	0.0265924	tubulin-tyrosine ligase family protein
tig082700000178	tig082700000178.11	-3.03596	0.0270141	hydrocephalus-inducing protein
tig082700000120	tig082700000120.148	-3.03379	0.0103861	C2H2-type zinc-finger protein
tig082700000127	tig082700000127.170	-3.01762	0.0339913	Pre-rRNA-processing protein TSR2-domain-containing protein
tig082700000212	tig082700000212.46	-3.01514	0.00969798	Insulin-like growth factor binding protein, N-terminal
tig082700000139	tig082700000139.173	-3.00496	0.0119733	EF hand protein
tig082700000428	tig082700000428.23	-2.99339	0.0144857	dolichol-phosphate mannosyltransferase
tig082700000140	tig082700000140.9	-2.97265	0.0312167	morn repeat protein
tig082700000132	tig082700000132.121	-2.95571	0.0396047	ubiquitin-like protein
tig082700000075	tig082700000075.60	-2.95061	0.00146894	activating signal cointegrator 1 complex subunit 1
tig082700000331	tig082700000331.12	-2.94065	0.0269937	E3 UFM1-protein ligase 1
tig082700000071	tig082700000071.549	-2.92337	0.0476418	V-type proton ATPase subunit D-like
tig082700000196	tig082700000196.135	-2.91683	0.0372471	amine-terminal domain guanylate-binding protein
tig082700000444	tig082700000444.1	-2.90719	0.0028814	hypothetical protein PPERSA_05668
tig082700000016	tig082700000016.819	-2.89359	0.0468442	30s ribosomal protein s9
tig082700000151	tig082700000151.98	-2.85747	0.000508016	transmembrane protein, putative
tig082700000440	tig082700000440.2	-2.85296	0.00603957	3-oxoacyl-ACP reductase
tig082700000251	tig082700000251.72	-2.83723	0.0210859	acidic leucine-rich nuclear phosphoprotein 32 family member B isoform X2
tig082700000156	tig082700000156.58	-2.81122	0.0282855	AMP-binding enzyme family protein
tig082700000156	tig082700000156.69	-2.79547	0.0480716	zinc finger, zz type domain-containing protein
tig082700000127	tig082700000127.248	-2.78578	0.0286497	insulinase family protein
tig082700002120	tig082700002120.81	-2.70198	0.0452052	P-loop containing nucleoside triphosphate hydrolase
tig082700002120	tig082700002120.174	-2.6759	0.0386254	Adp-ribosylation factor family
tig082700000251	tig082700000251.8	-2.56849	0.00456097	phage head-tail adaptor family protein, putative
tig082700000020	tig082700000020.26	-2.53831	0.014123	Repetitive proline-rich cell wall protein 2
tig082700000167	tig082700000167.128	-2.51889	0.0382483	hypothetical protein PPERSA_12911
tig082700000219	tig082700000219.37	-2.51288	0.00862262	cysteine proteinase
tig082700000067	tig082700000067.111	-2.50331	0.0217137	MORN repeat protein
tig082700000174	tig082700000174.9	-2.49367	0.0333899	---NA---
tig082700000016	tig082700000016.853	-2.48043	0.0232844	Sm protein
tig082700000106	tig082700000106.405	-2.44823	0.04803	PESC protein
tig082700000128	tig082700000128.107	-2.44745	0.0320398	Proteasome subunit beta type-5
tig082700000175	tig082700000175.38	-2.43156	0.00208338	kinesin motor catalytic domain protein
tig082700000071	tig082700000071.80	-2.41924	7.44e-06	signal peptidase complex subunit 3B-like
tig082700000353	tig082700000353.39	-2.38827	0.0308726	DNA-directed RNA polymerase I subunit RPA1
tig082700000071	tig082700000071.48	-2.35514	0.0346639	transmembrane protein, putative
tig082700000322	tig082700000322.41	-2.31203	0.0498656	RNA ligase
tig082700000301	tig082700000301.50	-2.30252	0.0194987	26S proteasome non-ATPase regulatory subunit 9
tig082700000290	tig082700000290.37	-2.29531	1e-06	EGF-like domain protein
tig082700000611	tig082700000611.5	-2.29502	0.028615	hypothetical protein TTHERM_00924250
tig082700000219	tig082700000219.23	-2.29479	0.0284492	oxygen-in-dependent coproporphyrinogen III family protein, putative
tig082700031374	tig082700031374.41	-2.28791	0.0204151	---NA---
tig082700000106	tig082700000106.273	-2.28522	0.0318724	AN1-type zinc finger protein
tig082700000156	tig082700000156.145	-2.27977	0.0193391	---NA---
tig082700000167	tig082700000167.104	-2.25259	0.026925	hypothetical protein PPERSA_00933
tig082700000075	tig082700000075.63	-2.25232	0.00858791	FAD-binding oxidoreductase
tig082700000497	tig082700000497.4	-2.25224	0.0462832	protein kinase
tig082700000196	tig082700000196.36	-2.22444	0.0327156	HIV Tat-specific factor 1 homolog isoform X2
tig082700000187	tig082700000187.99	-2.15854	0.0442668	eukaryotic peptide chain release factor subunit 1
tig082700000162	tig082700000162.2	-2.13991	0.0399727	EF-hand pair protein
tig082700000296	tig082700000296.56	-2.13828	0.0210646	---NA---
tig082700000372	tig082700000372.16	-2.09773	0.0244389	DNA repair helicase Rad3
tig082700000196	tig082700000196.62	-2.07131	0.040225	---NA---
tig082700000270	tig082700000270.52	-1.97839	0.0125027	HSA protein
tig082700000156	tig082700000156.203	-1.97469	0.00110528	E3 ubiquitin-protein ligase At1g12760-like
tig082700000172	tig082700000172.79	-1.97056	0.00888355	F-actin capping protein alpha subunit
tig082700000301	tig082700000301.1	-1.90245	0.0141178	emp24/gp25L/p24 family protein
tig082700000246	tig082700000246.36	-1.86202	0.019123	lipid-A-disaccharide synthase
tig082700000106	tig082700000106.247	-1.84884	0.000164126	WD40-repeat-containing domain	#
tig082700000301	tig082700000301.47	-1.61945	0.0496139	transmembrane protein, putative
tig082700000175	tig082700000175.102	-1.59708	0.00986781	S-phase kinase-associated protein, putative
tig082700000192	tig082700000192.160	-1.59689	0.0272595	Bromodomain
tig082700002117	tig082700002117.200	-1.58239	0.0221736	transmembrane protein, putative
tig082700002120	tig082700002120.293	-1.53765	0.0076709	HECT domain ubiquitin transferase
tig082700000139	tig082700000139.13	-1.49916	0.000536368	---NA---
tig082700000174	tig082700000174.125	-1.4795	0.00336038	---NA---
tig082700000132	tig082700000132.173	-1.47811	0.0135331	---NA---
tig082700000272	tig082700000272.31	-1.38009	0.00113063	transmembrane protein, putative
tig082700000296	tig082700000296.46	-1.35435	0.00758791	transmembrane protein, putative
tig082700000113	tig082700000113.305	-1.29073	0.0362088	---NA---
tig082700000151	tig082700000151.192	-1.26997	0.0369431	brix domain protein
tig082700000611	tig082700000611.1	-1.2288	0.0346639	amine-terminal domain cyclin
tig082700000075	tig082700000075.163	-1.19973	0.0483309	MFS transporter
tig082700000071	tig082700000071.537	-1.19304	0.0379735	MFS transporter
tig082700000351	tig082700000351.29	-1.15703	0.0149406	glycoside hydrolase family 38 amine-terminal domain protein
tig082700000227	tig082700000227.112	-1.14957	0.00986781	AMP-binding protein
tig082700000178	tig082700000178.191	-1.09018	0.048973	---NA---
tig082700000310	tig082700000310.18	-1.07316	0.0312837	splicing factor 3a
tig082700000407	tig082700000407.4	-1.06699	0.0142118	DENN (AEX-3) domain protein
tig082700000149	tig082700000149.95	1.20011	0.0141782	ATP-binding cassette sub-family B member 10, mitochondrial
tig082700000136	tig082700000136.281	1.20087	0.0286651	cyclic nucleotide-binding domain protein
tig082700000185	tig082700000185.57	1.2175	0.024923	hypothetical protein PPERSA_10684
tig082700000136	tig082700000136.299	1.25614	0.0270873	myxococcus cysteine-rich repeat protein
tig082700000075	tig082700000075.319	1.26771	0.0402615	leucine rich repeat protein
tig082700000223	tig082700000223.108	1.27276	0.0332661	---NA---
tig082700000071	tig082700000071.177	1.3159	0.00208338	AAA family ATPase
tig082700000172	tig082700000172.197	1.36287	0.0284378	zinc finger LSD1 subclass family protein
tig082700000106	tig082700000106.258	1.37425	0.042195	transmembrane protein, putative
tig082700000175	tig082700000175.115	1.38412	0.0177088	Serine/Threonine kinase domain protein
tig082700000185	tig082700000185.107	1.40019	0.0222067	cyclic nucleotide-binding domain protein
tig082700000196	tig082700000196.87	1.44173	0.0372471	peptidyl-prolyl cis-trans isomerase-like 6
tig082700000360	tig082700000360.24	1.48744	0.0243405	REJ domain protein	#
tig082700000125	tig082700000125.98	1.50365	0.0424284	Pectin lyase fold/virulence factor
tig082700000156	tig082700000156.120	1.50855	0.0299593	transmembrane protein, putative
tig082700000184	tig082700000184.107	1.57417	0.0237688	MFS transporter
tig082700000215	tig082700000215.50	1.61083	0.0175097	bowman-birk serine protease inhibitor family protein
tig082700000147	tig082700000147.84	1.61852	0.0464661	hypothetical protein PPERSA_09683
tig082700000180	tig082700000180.166	1.6775	0.0351928	ankyrin domain protein
tig082700000287	tig082700000287.12	1.67814	0.0471577	transmembrane protein, putative
tig082700000184	tig082700000184.86	1.70535	0.0190344	Na-dependent neurotransmitter transporter
tig082700000120	tig082700000120.69	1.75402	0.0369431	C2H2-type zinc-finger protein
tig082700000393	tig082700000393.28	1.76287	0.00821909	Insulin-like growth factor binding protein, N-terminal
tig082700000162	tig082700000162.99	1.87335	0.0270141	hypothetical protein PPERSA_02622
tig082700000215	tig082700000215.12	1.88309	0.0325965	TB2 HVA22 family protein, putative
tig082700000367	tig082700000367.13	1.88329	0.0096713	---NA---
tig082700000223	tig082700000223.7	1.88571	0.0441438	hypothetical protein PPERSA_01598
tig082700000195	tig082700000195.80	1.88789	0.0441122	P-loop containing nucleoside triphosphate hydrolase
tig082700000156	tig082700000156.118	1.88925	0.0197025	Endonuclease/exonuclease/phosphatase
tig082700000116	tig082700000116.208	1.8957	0.0085015	---NA---
tig082700000351	tig082700000351.16	2.02673	0.0231676	cation channel family protein
tig082700000147	tig082700000147.168	2.07069	0.000541115	exosome complex component RRP4
tig082700000167	tig082700000167.166	2.10562	0.0446424	cation channel family protein
tig082700000136	tig082700000136.77	2.14384	0.0268685	ADP-ribosylglycohydrolase family protein
tig082700000259	tig082700000259.121	2.17057	0.00601576	---NA---
tig082700000120	tig082700000120.121	2.18852	0.00583111	---NA---
tig082700031369	tig082700031369.24	2.19777	7.45e-06	radial spoke head-like protein
tig082700000195	tig082700000195.36	2.22481	0.025929	Insulin-like growth factor binding protein, N-terminal	#
tig082700000273	tig082700000273.5	2.25738	0.0464619	transmembrane protein, putative
tig082700000156	tig082700000156.141	2.31384	0.000612325	---NA---
tig082700002118	tig082700002118.105	2.33763	0.00170321	hypothetical protein PPERSA_09294
tig082700000290	tig082700000290.53	2.38996	0.0182265	von Willebrand factor type A domain containing protein
tig082700000212	tig082700000212.53	2.40721	0.0272595	phosphatidylinositol-4-phosphate 5-kinase
tig082700000195	tig082700000195.20	2.50154	0.000116621	glycoside hydrolase family 38 amine-terminal domain protein	#
tig082700000210	tig082700000210.105	2.54465	4.72e-06	transmembrane protein, putative
tig082700000208	tig082700000208.88	2.56102	0.00961773	Pectin lyase fold/virulence factor
tig082700000246	tig082700000246.72	2.56794	0.0233898	serine threonine
tig082700000020	tig082700000020.378	2.57607	4.81e-05	---NA---
tig082700000277	tig082700000277.52	2.61236	0.0470437	VCBS repeat-containing protein
tig082700002120	tig082700002120.400	2.61668	0.0394781	putative diphthine synthase
tig082700000175	tig082700000175.73	2.69114	0.0359848	DUS28 phosphatase
tig082700000127	tig082700000127.23	2.69806	0.042195	peptidyl-prolyl cis-trans isomerase, cyclophilin-type protein
tig082700000116	tig082700000116.108	2.74281	0.0320229	transmembrane protein, putative
tig082700000298	tig082700000298.13	2.75171	0.0317663	---NA---
tig082700002117	tig082700002117.140	2.80845	0.0132706	---NA---
tig082700000372	tig082700000372.20	2.8349	0.027303	baculoviral IAP repeat-containing protein 3 isoform X1
tig082700000160	tig082700000160.50	2.84283	0.0394781	zinc finger protein 567-like
tig082700000195	tig082700000195.136	2.88705	0.0142118	---NA---
tig082700000228	tig082700000228.43	2.91684	0.0265794	protein serine/threonine kinase, putative
tig082700000298	tig082700000298.18	2.97705	0.00896574	---NA---
tig082700000132	tig082700000132.300	3.04231	0.0274961	---NA---
tig082700002117	tig082700002117.345	3.04476	0.00776731	hypothetical protein SARC_02285	#
tig082700000016	tig082700000016.542	3.05796	0.0183805	---NA---
tig082700000273	tig082700000273.61	3.07378	0.0327156	gamma-glutamylcyclotransferase
tig082700000156	tig082700000156.29	3.09965	1.4e-06	histidine phosphatase family (branch 2) protein
tig082700000331	tig082700000331.11	3.11567	0.021865	sodium/hydrogen exchanger 2
tig082700000016	tig082700000016.79	3.12001	0.00396682	RNA recognition motif protein
tig082700000120	tig082700000120.108	3.1389	0.00341272	LEC14B protein
tig082700000163	tig082700000163.70	3.17831	0.0394781	---NA---
tig082700000113	tig082700000113.12	3.18884	0.0135331	---NA---
tig082700000270	tig082700000270.70	3.20383	0.0376155	---NA---
tig082700002117	tig082700002117.562	3.20712	0.0233898	transmembrane protein, putative
tig082700000067	tig082700000067.307	3.22457	0.0358434	mitochondrial uncoupling protein 1-like
tig082700000016	tig082700000016.378	3.23128	0.0142118	eukaryotic aspartyl protease
tig082700000016	tig082700000016.59	3.23551	0.0481334	hypothetical protein PPERSA_04789
tig082700002117	tig082700002117.2	3.28157	0.0202045	---NA---
tig082700002120	tig082700002120.106	3.29808	0.0270141	tetratricopeptide repeat protein	#
tig082700000153	tig082700000153.116	3.29958	0.0290696	transmembrane protein, putative
tig082700000187	tig082700000187.139	3.30931	0.0396889	Cyclic nucleotide-binding protein
tig082700000195	tig082700000195.112	3.3476	0.00216244	hypothetical protein PPERSA_04434
tig082700000139	tig082700000139.230	3.35712	0.00892885	rab-GTPase-TBC domain protein
tig082700000273	tig082700000273.44	3.40444	0.025929	hypothetical protein PPERSA_09759
tig082700000075	tig082700000075.461	3.40542	0.00899298	---NA---
tig082700000298	tig082700000298.60	3.407	0.024923	transmembrane protein, putative
tig082700000067	tig082700000067.43	3.40966	0.04803	zinc finger protein 2 homolog
tig082700000196	tig082700000196.89	3.44975	0.0087256	---NA---
tig082700000331	tig082700000331.1	3.51329	0.0011782	protein serine/threonine kinase, putative
tig082700000149	tig082700000149.56	3.52391	0.0159512	DHHC zinc finger protein
tig082700031386	tig082700031386.4	3.54445	0.042195	---NA---
tig082700000125	tig082700000125.251	3.5809	0.00242633	hypothetical protein PPERSA_05815
tig082700000349	tig082700000349.25	3.58448	0.0358434	hypothetical protein PPERSA_13084
tig082700000215	tig082700000215.38	3.59929	0.0166794	---NA---
tig082700000184	tig082700000184.148	3.6883	0.00322362	kinase domain protein
tig082700000187	tig082700000187.111	3.71235	0.0156515	transmembrane protein, putative
tig082700031374	tig082700031374.35	3.74342	0.00321611	---NA---
tig082700031375	tig082700031375.22	3.76574	0.00211301	---NA---
tig082700000125	tig082700000125.44	3.7715	0.0496139	hypothetical protein PPERSA_04810
tig082700000163	tig082700000163.179	3.77156	0.0190004	---NA---
tig082700000292	tig082700000292.40	3.81488	0.0176449	---NA---
tig082700000071	tig082700000071.507	3.85096	0.0145791	---NA---
tig082700000272	tig082700000272.53	3.85209	0.0109616	hypothetical protein PPERSA_07126
tig082700000147	tig082700000147.96	3.94558	6.66e-05	predicted protein
tig082700000140	tig082700000140.111	3.94769	0.000605008	---NA---
tig082700000219	tig082700000219.42	3.99196	0.0214952	protein BUD31 homolog	*
tig082700000365	tig082700000365.6	4.03798	0.0085015	Serine/Threonine kinase domain protein
tig082700000272	tig082700000272.42	4.07285	0.0145239	---NA---
tig082700000113	tig082700000113.281	4.12496	5.48e-07	Mitochondrial carrier domain
tig082700000067	tig082700000067.62	4.31189	0.00356111	cell cycle control protein Cdc123
tig082700000180	tig082700000180.152	4.3245	0.00235905	---NA---
tig082700000187	tig082700000187.14	4.32643	0.0424284	---NA---
tig082700000196	tig082700000196.57	4.46721	0.000163867	hypothetical protein PPERSA_03410
tig082700000407	tig082700000407.16	4.51896	0.00040722	inositol transporter 1 isoform X2
tig082700000435	tig082700000435.1	4.53255	3.49e-05	---NA---
tig082700000067	tig082700000067.213	4.58616	0.0114998	---NA---
tig082700000122	tig082700000122.130	4.58775	0.00601288	---NA---
tig082700000116	tig082700000116.262	4.58981	0.000133343	lipopolysaccharide-induced tumor necrosis factor-alpha factor homolog isoform X2
tig082700000016	tig082700000016.57	4.6088	0.000468398	---NA---
tig082700002120	tig082700002120.252	4.60883	0.0442668	---NA---
tig082700000071	tig082700000071.419	4.63521	0.0402615	Uracil-DNA glycosylase
tig082700000308	tig082700000308.52	4.65912	0.0334242	MFS transporter
tig082700000151	tig082700000151.131	4.67471	0.0103822	UNC119 homologue, putative
tig082700000096	tig082700000096.270	4.72239	0.0358434	transmembrane protein, putative
tig082700000139	tig082700000139.198	4.81643	0.0441321	Beta-lactamase/transpeptidase-like protein
tig082700000334	tig082700000334.59	4.86144	0.0265515	---NA---
tig082700000120	tig082700000120.242	4.89042	0.0204151	---NA---
tig082700000067	tig082700000067.1	4.97602	0.00307801	---NA---
tig082700000184	tig082700000184.67	5.03521	0.00057821	---NA---
tig082700000067	tig082700000067.198	5.08101	0.00537234	---NA---
tig082700000365	tig082700000365.18	5.1424	0.0053513	histone-lysine N-methyltransferase ATX2-like
tig082700000075	tig082700000075.540	5.15251	0.00841062	---NA---
tig082700000185	tig082700000185.132	5.1547	0.00867992	---NA---
tig082700000195	tig082700000195.109	5.18759	0.0424203	oxidoreductase, short chain dehydrogenase/reductase family protein
tig082700000254	tig082700000254.71	5.22039	2.88e-06	---NA---
tig082700000127	tig082700000127.242	5.23237	0.0237688	---NA---
tig082700031372	tig082700031372.133	5.23327	2.57e-05	---NA---
tig082700000253	tig082700000253.77	5.24659	0.0293603	transmembrane protein, putative
tig082700000253	tig082700000253.8	5.28602	0.0274237	---NA---
tig082700000509	tig082700000509.13	5.29099	0.0144559	Cyclic nucleotide-binding protein
tig082700000272	tig082700000272.66	5.29632	8.43e-08	transmembrane protein, putative
tig082700000122	tig082700000122.59	5.30282	0.0394781	---NA---
tig082700000128	tig082700000128.3	5.31052	0.0485246	---NA---
tig082700000136	tig082700000136.300	5.40253	0.0166534	pre-mRNA-splicing factor cwc2
tig082700000127	tig082700000127.219	5.41335	0.0306056	leucine rich repeat protein
tig082700000321	tig082700000321.21	5.44379	0.0144559	---NA---
tig082700000016	tig082700000016.339	5.5227	0.0154795	---NA---
tig082700000106	tig082700000106.358	5.54265	0.00172258	---NA---
tig082700000349	tig082700000349.9	5.59058	0.011278	D-2-hydroxyacid dehydrogenase
tig082700000296	tig082700000296.58	5.59935	0.0128342	---NA---
tig082700000128	tig082700000128.63	5.60365	0.0142118	---NA---
tig082700000400	tig082700000400.22	5.62299	0.00575352	---NA---
tig082700000075	tig082700000075.158	5.67873	3.9e-09	---NA---
tig082700000149	tig082700000149.140	5.78896	0.0201501	dolichol kinase EVAN-like
tig082700000147	tig082700000147.154	5.82278	0.00396682	Ctf8 protein
tig082700000149	tig082700000149.39	5.85483	0.00686174	---NA---
tig082700000153	tig082700000153.86	5.92624	0.00152452	---NA---
tig082700000075	tig082700000075.58	5.96735	0.00700507	nucleotidyltransferase domain-containing protein
tig082700000139	tig082700000139.233	5.99015	0.000217555	transmembrane protein, putative
tig082700000217	tig082700000217.28	6.16852	0.000461988	snare domain protein
tig082700000195	tig082700000195.6	6.27967	0.0379217	LicD family protein
tig082700000067	tig082700000067.63	6.28519	0.00152452	---NA---
tig082700000289	tig082700000289.29	6.29187	0.0405404	tubulin-tyrosine ligase family protein
tig082700000238	tig082700000238.27	6.31095	0.000124765	glycine cleavage system protein GcvH
tig082700000251	tig082700000251.51	6.3204	0.0426409	---NA---
tig082700000212	tig082700000212.123	6.3603	0.0455571	---NA---
tig082700000020	tig082700000020.462	6.40361	0.0305355	never in mitosis gene A-related kinase, putative
tig082700000136	tig082700000136.58	6.44188	0.0269937	---NA---
tig082700000020	tig082700000020.571	6.45161	0.0243405	protein-L-isoaspartate(D-aspartate) O-methyltransferase
tig082700002117	tig082700002117.581	6.46035	0.00100845	amine-terminal domain cyclin
tig082700000111	tig082700000111.142	6.49572	0.0214952	Signal transduction histidine kinase, homodimeric domain
tig082700000210	tig082700000210.95	6.5028	0.0293021	Zinc finger, FYVE/PHD-type
tig082700000206	tig082700000206.110	6.51002	7e-05	N-methyl-L-tryptophan oxidase
tig082700000277	tig082700000277.30	6.52274	0.00154258	---NA---
tig082700000240	tig082700000240.41	6.56119	0.0300228	ras-related protein Rab-3 isoform X3
tig082700000016	tig082700000016.335	6.58847	0.0286651	opioid growth factor receptor	OGFr
tig082700000210	tig082700000210.90	6.65751	0.0221739	---NA---
tig082700000122	tig082700000122.107	6.66278	0.0123573	---NA---
tig082700000411	tig082700000411.1	6.68546	0.0144559	dihydropteridine reductase, putative
tig082700000067	tig082700000067.324	6.69897	0.00978719	---NA---
tig082700000128	tig082700000128.16	6.71672	0.0175433	---NA---
tig082700000120	tig082700000120.201	6.74106	0.0133598	---NA---	*
tig082700000016	tig082700000016.678	6.81168	0.021463	dual-specificity kinase domain protein
tig082700000075	tig082700000075.145	6.82524	0.0231676	GAF domain-containing protein	#
tig082700000071	tig082700000071.331	6.83413	0.00761496	MFS transporter
tig082700000328	tig082700000328.2	6.90116	0.0101348	---NA---
tig082700000162	tig082700000162.33	6.90647	0.0052032	Nol1 nop2 sun family protein
tig082700000156	tig082700000156.233	6.9127	0.00510178	transmembrane protein, putative
tig082700000122	tig082700000122.243	6.91597	0.0313267	---NA---
tig082700000212	tig082700000212.65	6.97113	0.00605692	cyclin-dependent kinase-like 3 isoform X1
tig082700000075	tig082700000075.496	6.97717	0.0285673	kinase-like domain-containing protein
tig082700000196	tig082700000196.60	6.99309	0.00568255	---NA---
tig082700000167	tig082700000167.25	7.01804	0.0145008	---NA---
tig082700000303	tig082700000303.36	7.03424	0.00680618	---NA---
tig082700000217	tig082700000217.66	7.04181	0.0037636	hypoxanthine phosphoribosyltransferase
tig082700000253	tig082700000253.34	7.0483	0.00346671	---NA---
tig082700000174	tig082700000174.171	7.07892	0.00345588	---NA---
tig082700000016	tig082700000016.598	7.10002	0.00198301	adenylate/guanylate cyclase domain protein
tig082700000158	tig082700000158.44	7.10956	0.00228517	calmodulin
tig082700000075	tig082700000075.249	7.13078	0.0135413	---NA---
tig082700000096	tig082700000096.248	7.13372	0.00589473	---NA---
tig082700000020	tig082700000020.526	7.14077	0.00302183	---NA---
tig082700000020	tig082700000020.71	7.16691	1.86e-05	---NA---
tig082700000153	tig082700000153.283	7.18981	0.00890561	---NA---
tig082700000180	tig082700000180.156	7.20574	0.00310093	SENP8 protease
tig082700000272	tig082700000272.32	7.22244	0.00356111	---NA---
tig082700000254	tig082700000254.59	7.22763	0.00494348	secreted protein acidic and rich in cysteine Ca-binding region protein
tig082700031369	tig082700031369.142	7.23411	0.00209205	biotin--[acetyl-CoA-carboxylase] ligase
tig082700000296	tig082700000296.23	7.23528	0.000266903	---NA---
tig082700000310	tig082700000310.34	7.24453	0.00149599	predicted protein
tig082700000174	tig082700000174.65	7.26123	0.0011664	---NA---	#
tig082700000075	tig082700000075.506	7.30511	0.00208845	cytochrome P450 family monooxygenase
tig082700000075	tig082700000075.454	7.30608	0.00311527	---NA---	#
tig082700000071	tig082700000071.326	7.30616	0.00110528	Insulin-like growth factor binding protein, N-terminal
tig082700000253	tig082700000253.24	7.35279	0.00386878	---NA---
tig082700000128	tig082700000128.5	7.4072	0.00197667	leishmanolysin family protein, putative
tig082700000122	tig082700000122.192	7.4249	0.000743188	---NA---
tig082700000184	tig082700000184.28	7.4275	0.00184929	---NA---
tig082700000196	tig082700000196.73	7.43304	0.00048769	---NA---
tig082700000020	tig082700000020.206	7.43384	0.000468398	protein serine/threonine kinase, putative
tig082700000120	tig082700000120.82	7.49819	0.000375248	---NA---
tig082700000383	tig082700000383.19	7.59026	0.00210534	---NA---
tig082700000122	tig082700000122.174	7.60435	0.00128923	---NA---
tig082700000096	tig082700000096.77	7.6364	0.000612325	---NA---
tig082700000167	tig082700000167.99	7.63953	0.000915785	hypothetical protein PPERSA_09554
tig082700000215	tig082700000215.122	7.68693	0.00424403	---NA---
tig082700000428	tig082700000428.12	7.71878	0.000162244	DCN1-like protein 2
tig082700002117	tig082700002117.14	7.76517	0.00100166	---NA---
tig082700000120	tig082700000120.274	7.78308	0.000163867	---NA---
tig082700000071	tig082700000071.2	7.8013	0.00220592	poly [ADP-ribose] polymerase 15-like
tig082700000096	tig082700000096.382	7.82116	6.02e-05	---NA---
tig082700000016	tig082700000016.604	7.84055	5.81e-05	hypothetical protein PPERSA_10740
tig082700000296	tig082700000296.14	7.858	0.000374258	N-acetyltransferase 9-like protein isoform X1
tig082700000071	tig082700000071.393	7.89137	0.000134956	hypothetical protein PPERSA_06713	*
tig082700000228	tig082700000228.60	7.95647	0.00142558	calcium-dependent protein kinase
tig082700000116	tig082700000116.6	7.98183	0.000546894	plasminogen receptor (KT)-like
tig082700000096	tig082700000096.7	7.98665	3.48e-05	predicted protein
tig082700000174	tig082700000174.140	8.02902	9.57e-05	hypothetical protein THIOM_002492, partial
tig082700000385	tig082700000385.22	8.0355	0.000226703	---NA---
tig082700000127	tig082700000127.195	8.21696	3.34e-05	---NA---
tig082700000208	tig082700000208.76	8.21963	0.000217555	---NA---
tig082700000210	tig082700000210.5	8.22834	2.13e-05	---NA---
tig082700000221	tig082700000221.102	8.25981	8.55e-06	mitochondrial Rho GTPase
tig082700000172	tig082700000172.193	8.32876	2.45e-06	---NA---
tig082700000180	tig082700000180.11	8.45401	0.000149404	---NA---
tig082700000075	tig082700000075.587	8.46172	2.88e-06	---NA---
tig082700000132	tig082700000132.16	8.60914	4.47e-07	hypothetical protein PPERSA_10024
tig082700000071	tig082700000071.245	8.83799	6.87e-07	kinase domain protein

## Sheet: S4
Supplementary Table S4. Differentially expressed genes of resting cysts vs. trophonts(|log2(Fold change)| > =1 and Padj <0.05). # in the "Others" column indicates that the gene is in expanding gene families.
Contig	Gene ID	log2(Fold change)	Padj	Function	Others
tig082700000196	tig082700000196.73	-11.0771	4.88613e-08	protein serine/threonine kinase, putative
tig082700000075	tig082700000075.249	-9.78802	9.27362e-08	---NA---
tig082700000210	tig082700000210.5	-9.70253	4.12626e-07	mitochondrial Rho GTPase
tig082700000075	tig082700000075.587	-8.88181	5.72013e-07	hypothetical protein PPERSA_10024
tig082700000303	tig082700000303.36	-8.87061	8.23083e-05	hypoxanthine phosphoribosyltransferase
tig082700000406	tig082700000406.13	-8.77721	0.000160929	---NA---
tig082700000122	tig082700000122.174	-8.75768	9.65703e-07	---NA---
tig082700000334	tig082700000334.2	-8.72657	8.69507e-06	Microtubule-associated protein RP/EB family member 1
tig082700000096	tig082700000096.382	-8.64292	9.65703e-07	hypothetical protein PPERSA_10740
tig082700000180	tig082700000180.11	-8.62379	5.33044e-05	---NA---
tig082700000153	tig082700000153.283	-8.59828	1.85273e-06	SENP8 protease
tig082700000136	tig082700000136.58	-8.54774	2.24325e-05	protein-L-isoaspartate(D-aspartate) O-methyltransferase
tig082700000215	tig082700000215.122	-8.52501	4.16836e-05	DCN1-like protein 2
tig082700000132	tig082700000132.16	-8.46194	1.11898e-05	kinase domain protein
tig082700000071	tig082700000071.245	-8.37473	0.000439567	protein kinase
tig082700000253	tig082700000253.24	-8.33121	4.23282e-05	leishmanolysin family protein, putative
tig082700000020	tig082700000020.462	-8.28894	4.11041e-05	---NA---
tig082700000074	tig082700000074.76	-8.26128	1.32462e-05	---NA---
tig082700000428	tig082700000428.12	-8.12055	5.57755e-05	---NA---
tig082700000254	tig082700000254.59	-8.1126	5.33044e-05	biotin--[acetyl-CoA-carboxylase] ligase
tig082700000120	tig082700000120.188	-8.05376	5.33044e-05	---NA---
tig082700000162	tig082700000162.33	-8.05304	0.00231862	transmembrane protein, putative
tig082700000106	tig082700000106.186	-8.052	2.41005e-05	Spc97/Spc98 family protein
tig082700000184	tig082700000184.28	-8.04898	6.86287e-05	---NA---
tig082700000174	tig082700000174.65	-8.02419	3.77415e-05	cytochrome P450 family monooxygenase	#
tig082700000127	tig082700000127.143	-7.97269	4.25848e-05	Insulin-like growth factor binding protein, N-terminal	#
tig082700002117	tig082700002117.14	-7.93786	0.000637954	---NA---
tig082700000016	tig082700000016.383	-7.90977	0.000137522	---NA---
tig082700000180	tig082700000180.156	-7.90335	8.69968e-05	---NA---
tig082700000122	tig082700000122.107	-7.89721	0.000635434	dihydropteridine reductase, putative
tig082700000075	tig082700000075.496	-7.865	5.84195e-05	---NA---
tig082700000071	tig082700000071.2	-7.83083	8.07675e-05	---NA---
tig082700000122	tig082700000122.243	-7.78808	0.000121885	cyclin-dependent kinase-like 3 isoform X1
tig082700000016	tig082700000016.598	-7.7448	0.000111466	calmodulin
tig082700000125	tig082700000125.133	-7.64083	0.00111698	---NA---	#
tig082700000411	tig082700000411.1	-7.62962	0.000191081	---NA---
tig082700000120	tig082700000120.201	-7.56801	0.000268839	dual-specificity kinase domain protein
tig082700000217	tig082700000217.66	-7.54696	0.000440982	---NA---
tig082700000127	tig082700000127.195	-7.5391	0.000306122	---NA---
tig082700000075	tig082700000075.443	-7.50748	0.000805841	---NA---
tig082700000071	tig082700000071.393	-7.5031	0.000398848	calcium-dependent protein kinase
tig082700000212	tig082700000212.123	-7.45384	0.000426948	never in mitosis gene A-related kinase, putative
tig082700000208	tig082700000208.76	-7.4386	0.00172224	---NA---
tig082700000020	tig082700000020.526	-7.41714	0.000813143	---NA---
tig082700000096	tig082700000096.248	-7.41513	0.000583668	---NA---
tig082700000149	tig082700000149.140	-7.40918	5.89402e-05	Ctf8 protein
tig082700000296	tig082700000296.14	-7.40103	0.000629226	hypothetical protein PPERSA_06713
tig082700000158	tig082700000158.44	-7.38389	0.0129105	---NA---
tig082700000178	tig082700000178.75	-7.35539	0.000680595	---NA---
tig082700000217	tig082700000217.28	-7.32349	9.71879e-05	LicD family protein
tig082700000071	tig082700000071.331	-7.30642	0.000957996	---NA---
tig082700000196	tig082700000196.60	-7.29677	0.0016159	---NA---
tig082700000310	tig082700000310.34	-7.28227	0.00405912	---NA---
tig082700000383	tig082700000383.19	-7.1983	0.00339898	---NA---
tig082700000328	tig082700000328.60	-7.19571	0.0241317	trafficking protein MON1
tig082700000128	tig082700000128.16	-7.13987	0.0017293	---NA---
tig082700000328	tig082700000328.2	-7.1157	0.00421625	Nol1 nop2 sun family protein
tig082700000174	tig082700000174.171	-7.03874	0.00286515	adenylate/guanylate cyclase domain protein
tig082700000147	tig082700000147.83	-7.03483	0.00292093	Protein kinase-like domain
tig082700000075	tig082700000075.454	-7.00619	0.0211928	Insulin-like growth factor binding protein, N-terminal	#
tig082700000195	tig082700000195.6	-7.0019	0.00348084	---NA---
tig082700000120	tig082700000120.274	-6.98232	0.0128593	poly [ADP-ribose] polymerase 15-like
tig082700000016	tig082700000016.335	-6.97641	0.0157659	---NA---
tig082700002120	tig082700002120.345	-6.95175	4.53215e-11	---NA---
tig082700000113	tig082700000113.72	-6.92125	0.0109995	---NA---
tig082700000075	tig082700000075.506	-6.86954	0.00730953	---NA---
tig082700000147	tig082700000147.141	-6.85825	0.0115854	---NA---
tig082700000074	tig082700000074.85	-6.85275	0.0062833	DUF4573 domain-containing protein
tig082700000251	tig082700000251.51	-6.82098	0.0293201	---NA---
tig082700000167	tig082700000167.99	-6.77186	0.00749953	---NA---
tig082700002120	tig082700002120.251	-6.74842	0.0274421	Uracil-DNA glycosylase
tig082700000116	tig082700000116.6	-6.69842	0.0261919	predicted protein
tig082700000096	tig082700000096.77	-6.62567	0.0246585	hypothetical protein PPERSA_09554
tig082700000016	tig082700000016.339	-6.60307	0.00110301	---NA---
tig082700000349	tig082700000349.9	-6.59874	0.000440982	---NA---
tig082700000067	tig082700000067.356	-6.55845	0.0233777	transmembrane protein, putative
tig082700031377	tig082700031377.8	-6.42283	0.0185005	---NA---
tig082700000139	tig082700000139.233	-6.40912	1.90647e-05	snare domain protein
tig082700000111	tig082700000111.393	-6.40291	0.0251349	hypothetical protein PPERSA_10249
tig082700000067	tig082700000067.63	-6.33621	0.000840685	tubulin-tyrosine ligase family protein
tig082700000210	tig082700000210.95	-6.31631	0.0308504	N-methyl-L-tryptophan oxidase
tig082700000484	tig082700000484.4	-6.30166	0.00276258	---NA---
tig082700000075	tig082700000075.1	-6.29316	0.0371624	Spore coat assembly protein ExsA
tig082700000128	tig082700000128.44	-6.27786	0.0351024	integral membrane protein DUF6 containing protein
tig082700000113	tig082700000113.90	-6.23179	0.0381241	---NA---
tig082700000321	tig082700000321.21	-6.20801	0.00107517	---NA---
tig082700000400	tig082700000400.22	-6.19144	0.000121885	---NA---
tig082700000020	tig082700000020.71	-6.17736	0.0044025	---NA---
tig082700000067	tig082700000067.1	-6.16893	0.000274007	---NA---
tig082700000111	tig082700000111.337	-6.1095	0.00243483	transmembrane protein
tig082700000227	tig082700000227.76	-6.10157	9.46637e-07	---NA---
tig082700000147	tig082700000147.154	-6.06899	0.000220883	---NA---
tig082700000272	tig082700000272.66	-6.06165	1.19847e-09	---NA---
tig082700000128	tig082700000128.3	-6.0322	0.00110301	pre-mRNA-splicing factor cwc2
tig082700000125	tig082700000125.241	-6.00478	0.00189429	---NA---
tig082700000187	tig082700000187.157	-5.89888	0.0137349	---NA---
tig082700000113	tig082700000113.281	-5.8132	2.11125e-06	cell cycle control protein Cdc123
tig082700000016	tig082700000016.425	-5.78923	0.0314594	balbiani ring protein 3-like
tig082700000259	tig082700000259.70	-5.77317	9.26889e-05	---NA---
tig082700000287	tig082700000287.42	-5.74442	0.000609885	---NA---
tig082700000067	tig082700000067.419	-5.72997	0.00214158	---NA---
tig082700031369	tig082700031369.56	-5.72475	0.00468677	trichocyst matrix protein, putative
tig082700000227	tig082700000227.102	-5.69286	0.00708595	---NA---
tig082700000016	tig082700000016.542	-5.67023	0.000580722	gamma-glutamylcyclotransferase
tig082700000254	tig082700000254.71	-5.66588	8.16689e-07	---NA---
tig082700000509	tig082700000509.13	-5.66354	0.00207456	transmembrane protein, putative
tig082700000206	tig082700000206.110	-5.60152	0.00163801	---NA---
tig082700000016	tig082700000016.828	-5.55135	0.00183704	gamma-glutamyl hydrolase
tig082700000270	tig082700000270.84	-5.54197	0.000440982	ABC transporter C family protein
tig082700002117	tig082700002117.581	-5.53825	0.00718928	Signal transduction histidine kinase, homodimeric domain
tig082700002120	tig082700002120.184	-5.53607	0.00968561	esterase YqiA
tig082700000221	tig082700000221.102	-5.53268	5.33044e-05	---NA---
tig082700000071	tig082700000071.261	-5.42592	0.0338638	---NA---
tig082700000075	tig082700000075.158	-5.39799	7.65702e-06	dolichol kinase EVAN-like
tig082700000308	tig082700000308.52	-5.39796	0.00982158	UNC119 homologue, putative
tig082700000185	tig082700000185.132	-5.39494	0.00710864	oxidoreductase, short chain dehydrogenase/reductase family protein
tig082700000225	tig082700000225.66	-5.38729	0.0351024	---NA---
tig082700000184	tig082700000184.67	-5.35551	1.34748e-05	---NA---
tig082700000151	tig082700000151.34	-5.35034	0.00582017	citrate (Si)-synthase
tig082700000296	tig082700000296.58	-5.33734	0.0197574	---NA---
tig082700000106	tig082700000106.463	-5.30985	0.00534174	heat shock protein DnaJ family protein
tig082700000215	tig082700000215.29	-5.26572	0.0206611	agc protein kinase
tig082700000122	tig082700000122.343	-5.2295	0.00710864	---NA---
tig082700000296	tig082700000296.23	-5.22612	0.0491882	predicted protein
tig082700000106	tig082700000106.358	-5.22542	0.0161627	D-2-hydroxyacid dehydrogenase
tig082700000140	tig082700000140.227	-5.21732	0.00151756	---NA---
tig082700000187	tig082700000187.111	-5.19153	1.69898e-06	---NA---
tig082700000365	tig082700000365.18	-5.12221	0.0029113	---NA---
tig082700000184	tig082700000184.148	-5.11249	4.25848e-05	transmembrane protein, putative
tig082700000120	tig082700000120.242	-5.0267	0.0287121	---NA---
tig082700000149	tig082700000149.167	-4.9664	0.0135708	diacylglycerol kinase family lipid kinase
tig082700000238	tig082700000238.29	-4.94695	0.0154536	---NA---
tig082700000016	tig082700000016.623	-4.93481	0.000814269	---NA---
tig082700000153	tig082700000153.155	-4.92572	0.0216037	Cyclic nucleotide-binding protein
tig082700000067	tig082700000067.213	-4.89481	6.88159e-05	---NA---
tig082700002120	tig082700002120.376	-4.88127	0.0378146	lipase family protein
tig082700000292	tig082700000292.40	-4.84368	1.3044e-05	---NA---
tig082700000411	tig082700000411.13	-4.83854	0.0397092	---NA---	#
tig082700000071	tig082700000071.38	-4.80931	0.0375786	Insulin-like growth factor binding protein, N-terminal
tig082700000151	tig082700000151.131	-4.7769	0.00638494	transmembrane protein, putative
tig082700000139	tig082700000139.198	-4.75306	0.0293201	---NA---
tig082700000301	tig082700000301.65	-4.71271	0.0277004	---NA---
tig082700000067	tig082700000067.198	-4.70183	0.0320714	histone-lysine N-methyltransferase ATX2-like
tig082700031372	tig082700031372.89	-4.69996	0.035454	---NA---
tig082700000067	tig082700000067.62	-4.67988	0.00186682	---NA---
tig082700000071	tig082700000071.429	-4.63096	0.0438094	hypothetical protein TTHERM_00024460
tig082700000113	tig082700000113.279	-4.62568	0.034187	---NA---
tig082700000096	tig082700000096.270	-4.6085	0.0352252	Beta-lactamase/transpeptidase-like protein
tig082700000106	tig082700000106.360	-4.59191	2.53302e-05	---NA---
tig082700000075	tig082700000075.226	-4.57077	0.0379523	---NA---
tig082700000067	tig082700000067.171	-4.56826	0.0409358	Pectin lyase fold/virulence factor
tig082700000272	tig082700000272.35	-4.54661	0.0125774	---NA---
tig082700000219	tig082700000219.42	-4.5375	0.00576281	Serine/Threonine kinase domain protein
tig082700000187	tig082700000187.14	-4.52808	0.0320714	hypothetical protein PPERSA_03410
tig082700000096	tig082700000096.390	-4.50102	0.0493422	---NA---
tig082700000075	tig082700000075.461	-4.48634	0.0013265	transmembrane protein, putative
tig082700000163	tig082700000163.89	-4.45706	0.00470714	---NA---
tig082700000074	tig082700000074.53	-4.45003	0.00290147	Protein kinase-like domain	#
tig082700000116	tig082700000116.262	-4.44098	0.00791698	---NA---
tig082700031375	tig082700031375.22	-4.43704	3.77415e-05	hypothetical protein PPERSA_04810
tig082700000075	tig082700000075.3	-4.42542	0.00284342	MAPK-related kinase
tig082700000096	tig082700000096.347	-4.41665	0.0078593	Cyclic nucleotide-binding protein
tig082700000184	tig082700000184.4	-4.41076	0.0161857	---NA---
tig082700000153	tig082700000153.175	-4.40674	0.000439567	coatomer subunit epsilon
tig082700000020	tig082700000020.652	-4.351	3.65258e-13	P-loop containing nucleoside triphosphate hydrolase
tig082700000178	tig082700000178.84	-4.31869	0.00455554	---NA---
tig082700000147	tig082700000147.107	-4.2904	0.000121885	U6 snRNA-associated Sm-like protein LSm6
tig082700002117	tig082700002117.562	-4.27808	1.32462e-05	mitochondrial uncoupling protein 1-like
tig082700000071	tig082700000071.507	-4.25879	0.000105903	hypothetical protein PPERSA_07126
tig082700000435	tig082700000435.1	-4.24173	0.0167016	---NA---
tig082700000122	tig082700000122.252	-4.19598	0.00106384	Insulin-like growth factor binding protein, N-terminal
tig082700000075	tig082700000075.410	-4.19348	0.000843444	---NA---
tig082700000020	tig082700000020.75	-4.19193	0.00170618	---NA---
tig082700000298	tig082700000298.60	-4.12272	0.00485462	zinc finger protein 2 homolog
tig082700000127	tig082700000127.130	-4.11758	0.0495288	diacylglycerol kinase
tig082700000120	tig082700000120.246	-4.11641	0.0256088	---NA---
tig082700000172	tig082700000172.34	-4.10194	0.000426948	MFS transporter
tig082700000128	tig082700000128.31	-4.06171	0.0103374	---NA---
tig082700002117	tig082700002117.2	-4.05898	9.79855e-05	tetratricopeptide repeat protein
tig082700000153	tig082700000153.116	-4.03823	0.000725029	Cyclic nucleotide-binding protein
tig082700000272	tig082700000272.42	-4.03645	0.0042551	Mitochondrial carrier domain
tig082700000217	tig082700000217.101	-4.03511	0.00225896	SET domain protein
tig082700000122	tig082700000122.335	-4.00829	0.0351024	---NA---
tig082700000075	tig082700000075.61	-3.95277	0.033168	---NA---
tig082700000187	tig082700000187.139	-3.93211	0.0355952	hypothetical protein PPERSA_04434
tig082700000160	tig082700000160.60	-3.91976	0.00541047	RNA polymerase ii transcriptional coactivator, putative
tig082700000160	tig082700000160.50	-3.91938	0.000257777	---NA---
tig082700000172	tig082700000172.161	-3.91084	0.0108053	---NA---
tig082700000228	tig082700000228.7	-3.89228	0.00468677	putative glyoxalase I
tig082700000020	tig082700000020.609	-3.88428	0.00480413	3'-5' exonuclease
tig082700000111	tig082700000111.40	-3.83037	0.00213822	Insulin-like growth factor binding protein, N-terminal	#
tig082700000196	tig082700000196.53	-3.81324	0.00698689	Insulin-like growth factor binding protein, N-terminal
tig082700000215	tig082700000215.38	-3.79904	0.00982158	kinase domain protein
tig082700000147	tig082700000147.96	-3.78465	0.000349787	---NA---
tig082700002118	tig082700002118.103	-3.76754	2.4638e-05	---NA---
tig082700000016	tig082700000016.170	-3.70175	0.00897935	---NA---
tig082700000180	tig082700000180.152	-3.6636	0.0151285	---NA---
tig082700031374	tig082700031374.35	-3.65117	0.0114728	---NA---
tig082700000156	tig082700000156.29	-3.63601	0.000659783	sodium/hydrogen exchanger 2
tig082700000423	tig082700000423.3	-3.61341	0.000251582	protein kinase
tig082700000357	tig082700000357.13	-3.59392	0.0470409	---NA---
tig082700000016	tig082700000016.378	-3.58199	0.0326476	hypothetical protein PPERSA_04789
tig082700002117	tig082700002117.140	-3.57078	0.00226213	baculoviral IAP repeat-containing protein 3 isoform X1
tig082700000270	tig082700000270.70	-3.56689	0.0105472	transmembrane protein, putative
tig082700000132	tig082700000132.300	-3.53666	0.0167712	hypothetical protein SARC_02285
tig082700000128	tig082700000128.61	-3.53495	0.00115062	ubiquitin domain containing protein
tig082700031374	tig082700031374.19	-3.51608	8.33646e-05	---NA---	#
tig082700000196	tig082700000196.57	-3.50002	0.017753	inositol transporter 1 isoform X2
tig082700000331	tig082700000331.1	-3.44722	0.00523999	DHHC zinc finger protein
tig082700002120	tig082700002120.400	-3.41073	0.0254362	DUS28 phosphatase
tig082700000020	tig082700000020.222	-3.39521	0.00598981	transmembrane protein, putative
tig082700000215	tig082700000215.15	-3.38641	0.00457322	Zinc finger protein
tig082700000149	tig082700000149.56	-3.38385	0.0327294	---NA---
tig082700000272	tig082700000272.53	-3.37926	0.0438094	predicted protein
tig082700000020	tig082700000020.36	-3.37739	0.0146349	---NA---
tig082700031386	tig082700031386.4	-3.34412	0.0354906	hypothetical protein PPERSA_05815
tig082700000139	tig082700000139.228	-3.31187	0.0403452	morn domain repeat protein
tig082700000020	tig082700000020.165	-3.29094	0.0384926	SPFH domain/band 7 family protein
tig082700000116	tig082700000116.87	-3.24573	0.0340463	---NA---
tig082700000221	tig082700000221.46	-3.24313	0.00109129	---NA---
tig082700000106	tig082700000106.239	-3.24172	0.0447192	---NA---
tig082700002117	tig082700002117.345	-3.23671	0.0125774	---NA---	#
tig082700000310	tig082700000310.52	-3.23613	0.0400822	transcription elongation factor S-II
tig082700002117	tig082700002117.486	-3.17032	0.0382139	---NA---
tig082700000178	tig082700000178.105	-3.15103	0.0154104	MFS transporter	#
tig082700000120	tig082700000120.20	-3.1404	0.011508	---NA---
tig082700000228	tig082700000228.18	-3.10534	0.00489996	hypothetical protein PPERSA_09341
tig082700000228	tig082700000228.11	-3.07732	0.00433295	hypothetical protein PPERSA_09346
tig082700000433	tig082700000433.10	-3.07429	0.000121885	translation initiation factor IF-2-like
tig082700000020	tig082700000020.69	-3.02495	0.00428193	granule tip protein
tig082700000372	tig082700000372.20	-3.02079	0.0174078	zinc finger protein 567-like
tig082700000147	tig082700000147.84	-3.02026	0.000440982	ankyrin domain protein
tig082700000195	tig082700000195.136	-2.99773	0.000191081	protein serine/threonine kinase, putative
tig082700000139	tig082700000139.230	-2.99027	0.0247833	hypothetical protein PPERSA_09759
tig082700000187	tig082700000187.43	-2.97683	0.0165147	---NA---
tig082700000212	tig082700000212.53	-2.96034	0.00231862	glycoside hydrolase family 38 amine-terminal domain protein
tig082700000149	tig082700000149.58	-2.95019	0.048291	---NA---
tig082700000147	tig082700000147.97	-2.94456	0.0470409	von willebrand factor type A (VWA) domain was originally protein
tig082700000208	tig082700000208.61	-2.94438	0.0264653	AAA domain protein
tig082700000298	tig082700000298.18	-2.92341	0.00931173	---NA---
tig082700000149	tig082700000149.134	-2.9206	0.0387665	---NA---
tig082700000192	tig082700000192.46	-2.89744	8.51951e-05	---NA---
tig082700000136	tig082700000136.77	-2.88621	0.000845244	---NA---
tig082700000433	tig082700000433.16	-2.83115	0.000759762	translation initiation factor IF-2-like
tig082700000221	tig082700000221.121	-2.82112	0.000524428	---NA---
tig082700000433	tig082700000433.35	-2.81691	0.016434	translation initiation factor IF-2-like
tig082700002117	tig082700002117.474	-2.77459	0.0122541	---NA---
tig082700000273	tig082700000273.3	-2.76503	0.0352252	alternative oxidase
tig082700000116	tig082700000116.108	-2.75522	0.0216037	---NA---
tig082700000149	tig082700000149.89	-2.74653	0.0124635	---NA---
tig082700000246	tig082700000246.72	-2.73651	0.00685537	---NA---
tig082700000259	tig082700000259.6	-2.73469	0.00708709	ubiquitin thioesterase OTUB1-like
tig082700000096	tig082700000096.100	-2.71738	0.0128386	putative dynein heavy chain 2
tig082700000210	tig082700000210.105	-2.713	8.16333e-06	Pectin lyase fold/virulence factor
tig082700000128	tig082700000128.165	-2.68075	0.00152478	---NA---
tig082700000383	tig082700000383.1	-2.68068	2.78001e-06	---NA---
tig082700000334	tig082700000334.58	-2.65496	0.0258278	transmembrane protein, putative
tig082700000338	tig082700000338.50	-2.64883	0.00110205	---NA---
tig082700000367	tig082700000367.13	-2.59796	0.00188155	hypothetical protein PPERSA_01598
tig082700000127	tig082700000127.245	-2.58381	0.0100703	leishmanolysin family protein, putative
tig082700000020	tig082700000020.378	-2.54101	2.15251e-05	VCBS repeat-containing protein
tig082700000433	tig082700000433.45	-2.52528	0.00693317	translation initiation factor IF-2-like
tig082700000298	tig082700000298.83	-2.49901	0.0078593	Insulin-like growth factor binding protein, N-terminal
tig082700000187	tig082700000187.171	-2.49821	0.0326476	---NA---
tig082700000351	tig082700000351.16	-2.49687	0.00516053	exosome complex component RRP4
tig082700000426	tig082700000426.1	-2.49599	0.000163236	---NA---
tig082700000292	tig082700000292.50	-2.49224	0.0437659	phage head-tail adaptor family protein, putative
tig082700000433	tig082700000433.3	-2.48883	0.00710864	---NA---
tig082700000071	tig082700000071.127	-2.45657	0.0470409	Furin-like protease 2
tig082700000075	tig082700000075.139	-2.45619	0.0222545	---NA---
tig082700000225	tig082700000225.93	-2.42551	4.23282e-05	---NA---
tig082700000206	tig082700000206.17	-2.4019	0.032881	gamma-interferon-inducible lysosomal thiol reductase-like
tig082700000156	tig082700000156.141	-2.39627	0.00732142	hypothetical protein PPERSA_09294
tig082700000215	tig082700000215.69	-2.38214	0.0137403	calcium-dependent protein kinase CDPK2A
tig082700000147	tig082700000147.168	-2.37922	0.00185122	cation channel family protein
tig082700000228	tig082700000228.43	-2.3788	0.0377266	---NA---
tig082700000156	tig082700000156.118	-2.37614	0.00164608	---NA---
tig082700000433	tig082700000433.13	-2.37191	0.0316192	---NA---
tig082700000318	tig082700000318.83	-2.35789	2.11125e-06	---NA---
tig082700000381	tig082700000381.7	-2.34366	0.00348084	---NA---	#
tig082700000225	tig082700000225.94	-2.33679	0.000325654	---NA---
tig082700000298	tig082700000298.52	-2.32682	0.0171407	---NA---
tig082700000184	tig082700000184.142	-2.32454	0.0176886	protein kinase domain protein
tig082700000016	tig082700000016.402	-2.31212	0.010755	---NA---
tig082700000195	tig082700000195.20	-2.31007	0.0192815	transmembrane protein, putative	#
tig082700031369	tig082700031369.127	-2.29715	0.00365234	bromodomain protein
tig082700000180	tig082700000180.166	-2.2892	0.0029113	transmembrane protein, putative
tig082700000120	tig082700000120.121	-2.27342	0.00516053	radial spoke head-like protein
tig082700000149	tig082700000149.285	-2.24784	0.0289787	---NA---
tig082700000096	tig082700000096.23	-2.23511	0.0266952	kelch motif protein
tig082700000246	tig082700000246.10	-2.21917	0.01563	RmlC-like cupin domain
tig082700000208	tig082700000208.138	-2.20779	2.01748e-05	---NA---
tig082700000459	tig082700000459.6	-2.20711	0.0254331	importin subunit alpha, putative
tig082700000120	tig082700000120.105	-2.20376	0.018905	Kynurenine--oxoglutarate transaminase
tig082700000360	tig082700000360.24	-2.17513	0.000624027	Pectin lyase fold/virulence factor	#
tig082700000383	tig082700000383.2	-2.15525	2.51552e-08	---NA---
tig082700000122	tig082700000122.322	-2.11268	0.00935766	g patch domain and kow motifs-containing
tig082700002120	tig082700002120.108	-2.07809	0.0154104	transmembrane protein, putative	#
tig082700000125	tig082700000125.59	-2.05787	0.0323564	zinc finger lsd1 subclass family protein
tig082700000215	tig082700000215.12	-2.04775	0.0173629	---NA---
tig082700000156	tig082700000156.147	-2.01999	0.0392043	DNA repair helicase Rad25
tig082700000215	tig082700000215.50	-2.00744	0.000933365	hypothetical protein PPERSA_09683
tig082700000287	tig082700000287.12	-1.99877	0.0191037	Na-dependent neurotransmitter transporter
tig082700000208	tig082700000208.109	-1.98772	0.00151561	Insulin-like growth factor binding protein, N-terminal
tig082700000195	tig082700000195.80	-1.96577	0.0185005	Endonuclease/exonuclease/phosphatase
tig082700002117	tig082700002117.288	-1.96204	0.0158767	---NA---
tig082700000406	tig082700000406.1	-1.92969	0.0330112	---NA---
tig082700000016	tig082700000016.112	-1.92919	0.0317658	kinase domain protein
tig082700000180	tig082700000180.4	-1.92249	0.0175453	putative membrane protein
tig082700002120	tig082700002120.352	-1.89867	0.0251543	Protein kinase-like domain
tig082700000210	tig082700000210.31	-1.84475	0.00185666	---NA---
tig082700000120	tig082700000120.69	-1.84326	0.0110522	Insulin-like growth factor binding protein, N-terminal
tig082700000016	tig082700000016.636	-1.84241	0.0136057	PAK3 kinase
tig082700000122	tig082700000122.127	-1.80553	0.0472231	kinase domain protein
tig082700000128	tig082700000128.205	-1.79974	0.0258056	Cell division control protein 2, putative, expressed
tig082700000156	tig082700000156.135	-1.7818	0.024987	transmembrane protein, putative
tig082700000127	tig082700000127.229	-1.76995	0.0400822	---NA---
tig082700000106	tig082700000106.258	-1.76953	0.0220674	Serine/Threonine kinase domain protein
tig082700000106	tig082700000106.262	-1.76418	0.00203131	hypothetical protein
tig082700000289	tig082700000289.16	-1.71903	0.0468666	hypothetical protein PPERSA_04079
tig082700000071	tig082700000071.103	-1.71783	0.00776331	P-type ATPase, cytoplasmic domain N
tig082700031369	tig082700031369.53	-1.66098	0.044329	---NA---
tig082700000125	tig082700000125.98	-1.64982	0.000958689	transmembrane protein, putative
tig082700031369	tig082700031369.24	-1.61622	0.01008	Insulin-like growth factor binding protein, N-terminal
tig082700000273	tig082700000273.8	-1.6053	0.0029113	hypothetical protein TTHERM_00816260
tig082700000071	tig082700000071.225	-1.60298	0.038214	Insulin-like growth factor binding protein, N-terminal
tig082700000406	tig082700000406.12	-1.5928	0.0139568	---NA---
tig082700000116	tig082700000116.208	-1.54844	0.0381649	cation channel family protein
tig082700000310	tig082700000310.41	-1.54822	0.000957996	---NA---
tig082700000393	tig082700000393.28	-1.5419	0.0494873	hypothetical protein PPERSA_02622
tig082700000132	tig082700000132.33	-1.52996	0.0285454	P-loop containing nucleoside triphosphate hydrolase
tig082700000254	tig082700000254.82	-1.51398	0.0069753	iron only hydrogenase large subunit, carboxy-terminal domain protein
tig082700000116	tig082700000116.180	-1.50676	0.011508	Insulin-like growth factor binding protein, N-terminal
tig082700000240	tig082700000240.31	-1.49725	0.0435666	CS domain-containing protein
tig082700000367	tig082700000367.46	-1.41504	0.0167125	---NA---
tig082700000140	tig082700000140.184	-1.38463	0.0398351	glycosyltransferase family 20-domain-containing protein
tig082700000331	tig082700000331.36	-1.38445	0.000439567	protozoan/cyanobacterial globin family protein
tig082700000016	tig082700000016.526	-1.34916	0.0292058	protein dispatched homolog 1	#
tig082700000122	tig082700000122.115	-1.32091	0.0265124	Gfo/Idh/MocA family oxidoreductase
tig082700002117	tig082700002117.104	-1.31261	0.0477679	chaperonin: PROVISIONAL
tig082700031377	tig082700031377.11	-1.21602	0.00775456	Protein kinase-like domain
tig082700002117	tig082700002117.573	-1.21352	0.035488	hypothetical protein TTHERM_00805860
tig082700000067	tig082700000067.70	-1.18438	0.0264653	leishmanolysin family protein
tig082700000075	tig082700000075.319	-1.15446	0.0470409	---NA---
tig082700000320	tig082700000320.5	1.04388	0.0347624	cation channel family protein
tig082700000096	tig082700000096.129	1.09856	0.0261193	MORN repeat protein
tig082700000240	tig082700000240.35	1.11827	0.0201844	eukaryotic aspartyl protease family protein
tig082700000169	tig082700000169.103	1.13056	0.0497859	REJ domain protein
tig082700000223	tig082700000223.106	1.13936	0.049471	hypothetical protein PPERSA_11116
tig082700000067	tig082700000067.175	1.15085	0.0157429	Pectin lyase fold/virulence factor
tig082700000075	tig082700000075.230	1.1727	0.0334798	Insulin-like growth factor binding protein, N-terminal
tig082700000020	tig082700000020.591	1.19346	0.0452822	Pectin lyase fold/virulence factor
tig082700000096	tig082700000096.132	1.19741	0.0292058	---NA---
tig082700000132	tig082700000132.115	1.21786	0.0254331	Protein kinase-like domain
tig082700000351	tig082700000351.29	1.21941	0.0434364	AMP-binding protein
tig082700000116	tig082700000116.89	1.25277	0.017216	dynein heavy chain 7, axonemal protein
tig082700000160	tig082700000160.48	1.27242	0.0138818	cytochrome b5-like heme/steroid-binding domain protein
tig082700000360	tig082700000360.4	1.27247	0.0285454	serine threonine
tig082700000075	tig082700000075.111	1.29469	0.0247811	pecanex-like protein 4
tig082700000174	tig082700000174.150	1.30779	0.00710864	Insulin-like growth factor binding protein, N-terminal
tig082700031369	tig082700031369.109	1.30979	0.00394152	WW domain protein
tig082700000320	tig082700000320.17	1.31933	0.0140423	hypothetical protein PPERSA_04789
tig082700000067	tig082700000067.403	1.38854	0.0140229	calcium-activated potassium channel protein
tig082700000162	tig082700000162.163	1.389	0.0384926	Insulin-like growth factor binding protein, N-terminal
tig082700000071	tig082700000071.537	1.39151	0.0242728	glycoside hydrolase family 38 amine-terminal domain protein
tig082700000212	tig082700000212.54	1.41985	0.0481497	copine protein
tig082700000096	tig082700000096.97	1.45401	0.00260281	WWE domain protein
tig082700000167	tig082700000167.188	1.46046	0.0122351	transmembrane protein, putative
tig082700000225	tig082700000225.10	1.4926	0.0320553	mitochondrial carrier
tig082700000120	tig082700000120.277	1.50928	0.0334798	bowman-birk serine protease inhibitor family protein
tig082700000140	tig082700000140.299	1.5305	0.0320553	WD40-repeat-containing domain
tig082700002118	tig082700002118.82	1.56015	0.0195962	piwi-like protein 1
tig082700000259	tig082700000259.31	1.56037	0.00710864	---NA---
tig082700002117	tig082700002117.178	1.56177	0.0226492	response regulator	#
tig082700000132	tig082700000132.341	1.5718	0.0400165	U3 snoRNP protein
tig082700000149	tig082700000149.179	1.60297	0.0354062	plant dual-specificity MAP kinase kinase family domain protein
tig082700000071	tig082700000071.230	1.6143	0.00706257	DEAD/DEAH box ATP-dependent RNA helicase
tig082700000125	tig082700000125.216	1.63146	0.0379523	amine-terminal domain guanylate-binding protein
tig082700000020	tig082700000020.211	1.65771	0.0182224	phospholipase d1
tig082700000067	tig082700000067.267	1.66767	0.0254331	---NA---
tig082700000187	tig082700000187.100	1.68467	0.035488	phospholipase d1
tig082700000111	tig082700000111.311	1.71835	0.0112712	---NA---
tig082700000215	tig082700000215.113	1.74353	0.0269009	CCT motif protein
tig082700000172	tig082700000172.79	1.76925	0.02361	emp24/gp25L/p24 family protein
tig082700000283	tig082700000283.99	1.77815	0.0161627	---NA---
tig082700000016	tig082700000016.557	1.78272	0.00944246	HECT domain and RCC1-like domain protein
tig082700002120	tig082700002120.293	1.80246	0.00207456	---NA---
tig082700000162	tig082700000162.1	1.81047	0.0231208	---NA---
tig082700000016	tig082700000016.103	1.82792	0.00056384	---NA---
tig082700000406	tig082700000406.3	1.83074	0.0220674	kelch motif protein
tig082700000067	tig082700000067.335	1.83201	0.0149758	hypothetical protein PPERSA_09933
tig082700000365	tig082700000365.19	1.8327	0.0447518	---NA---
tig082700000067	tig082700000067.86	1.83484	0.0183401	---NA---
tig082700031374	tig082700031374.36	1.8357	0.0343981	phenylalanine--tRNA ligase beta subunit
tig082700002117	tig082700002117.200	1.84939	0.0125774	HECT domain ubiquitin transferase
tig082700000071	tig082700000071.121	1.87088	0.0269009	transmembrane protein, putative	#
tig082700000153	tig082700000153.10	1.87106	0.0437659	peroxisomal membrane protein 4
tig082700000140	tig082700000140.216	1.87354	0.0361816	ribonucleoside-diphosphate reductase subunit alpha
tig082700000254	tig082700000254.39	1.8817	0.00301253	plasma-membrane choline transporter
tig082700000128	tig082700000128.10	1.88962	0.0371624	---NA---
tig082700000290	tig082700000290.19	1.92037	0.0220828	alpha/beta fold hydrolase
tig082700000223	tig082700000223.104	1.9314	0.0373932	Leucine Rich Repeat family protein
tig082700000160	tig082700000160.151	1.93976	0.0466244	hypothetical protein TTHERM_00531840
tig082700000174	tig082700000174.35	1.94422	0.00112042	predicted protein
tig082700000071	tig082700000071.330	1.94499	0.0177193	---NA---
tig082700000175	tig082700000175.38	1.97042	0.0366009	signal peptidase complex subunit 3B-like
tig082700000153	tig082700000153.256	1.97439	0.0016159	MFS transporter
tig082700000357	tig082700000357.3	1.98144	0.0254331	plant dual-specificity MAP kinase kinase family domain protein
tig082700031372	tig082700031372.2	1.99428	0.00585758	ADPRH hydrolase
tig082700000167	tig082700000167.142	2.00247	0.0160611	calpain family cysteine protease
tig082700031377	tig082700031377.24	2.00698	0.0273006	---NA---
tig082700000016	tig082700000016.364	2.00866	0.00585758	hypothetical protein PPERSA_02518
tig082700000156	tig082700000156.203	2.07793	0.00214158	F-actin capping protein alpha subunit
tig082700000067	tig082700000067.221	2.08082	0.0207634	Pectin lyase fold/virulence factor
tig082700002117	tig082700002117.123	2.08267	0.0227761	---NA---
tig082700000426	tig082700000426.11	2.08964	0.0320714	transmembrane protein, putative
tig082700000387	tig082700000387.1	2.11374	0.0355952	hypothetical protein PPERSA_01799
tig082700000355	tig082700000355.13	2.14036	0.0261919	---NA---
tig082700000185	tig082700000185.67	2.16048	0.0414624	---NA---	#
tig082700000140	tig082700000140.289	2.18181	0.0295307	hypothetical protein PPERSA_02245
tig082700000067	tig082700000067.417	2.19291	0.0481474	Speract/scavenger receptor-related protein
tig082700000075	tig082700000075.60	2.20718	0.0430345	E3 UFM1-protein ligase 1
tig082700000122	tig082700000122.247	2.2257	0.0472231	HBS1-like protein isoform X3
tig082700000127	tig082700000127.150	2.22822	0.00685537	carrier protein
tig082700000111	tig082700000111.134	2.23365	0.0226302	hypothetical protein PPERSA_06494
tig082700000096	tig082700000096.201	2.26581	0.0254331	P-loop containing nucleoside triphosphate hydrolase
tig082700000246	tig082700000246.36	2.28663	0.00443909	WD40-repeat-containing domain
tig082700000289	tig082700000289.14	2.28738	0.0265567	Anaphase-promoting complex subunit 8
tig082700000355	tig082700000355.27	2.29053	0.0273006	RidA family protein
tig082700031369	tig082700031369.39	2.29747	0.000439567	---NA---
tig082700000096	tig082700000096.124	2.31369	0.00959515	MiaB-like tRNA modifying enzyme, archaeal-type
tig082700031375	tig082700031375.47	2.31567	0.00147634	M20/M25/M40 family metallo-hydrolase
tig082700000301	tig082700000301.50	2.3213	0.0226302	EGF-like domain protein
tig082700000140	tig082700000140.209	2.32562	0.018905	importin subunit alpha, putative
tig082700002117	tig082700002117.158	2.3272	0.000254475	hypothetical protein PPERSA_00796
tig082700000155	tig082700000155.41	2.32983	0.000673965	hypothetical protein PPERSA_02598
tig082700000196	tig082700000196.62	2.3332	0.0206611	HSA protein
tig082700000383	tig082700000383.16	2.34013	3.77415e-05	---NA---
tig082700000290	tig082700000290.11	2.40694	0.0384926	Translation protein, beta-barrel domain
tig082700000139	tig082700000139.123	2.41395	0.0378912	Myb-like DNA-binding domain, shaqkyf class protein
tig082700000195	tig082700000195.110	2.42165	0.0114473	Serine/Threonine kinase domain protein
tig082700000116	tig082700000116.294	2.43414	0.0153449	---NA---
tig082700000158	tig082700000158.18	2.43636	0.0447192	Armadillo-type fold
tig082700000149	tig082700000149.274	2.45421	0.0378321	ADP-ribosylation factor 6
tig082700000075	tig082700000075.21	2.47594	0.00685537	senescence-associated protein
tig082700000219	tig082700000219.37	2.48146	0.0171407	MORN repeat protein
tig082700000106	tig082700000106.154	2.50352	0.0171203	hypothetical protein PPERSA_08774
tig082700000071	tig082700000071.80	2.51165	2.42947e-05	DNA-directed RNA polymerase I subunit RPA1
tig082700000125	tig082700000125.123	2.5692	0.0350407	Cilia- and flagella-associated protein 61
tig082700000075	tig082700000075.41	2.57947	0.0282521	transmembrane protein, putative
tig082700000016	tig082700000016.143	2.60201	0.0452822	putative helicase
tig082700000283	tig082700000283.4	2.60705	0.0427772	axonemal dynein heavy chain
tig082700000067	tig082700000067.115	2.61782	0.0288786	---NA---
tig082700002120	tig082700002120.174	2.63485	0.0479194	phage head-tail adaptor family protein, putative
tig082700000178	tig082700000178.191	2.66857	0.000214418	splicing factor 3a
tig082700000277	tig082700000277.51	2.67899	0.0439252	PHD-finger protein
tig082700000096	tig082700000096.439	2.70231	0.0336658	26S proteasome non-ATPase regulatory subunit 7
tig082700000155	tig082700000155.18	2.73197	0.0401207	dynein heavy chain 1, axonemal protein
tig082700000127	tig082700000127.152	2.73559	0.000736672	hypothetical protein PPERSA_00853
tig082700000174	tig082700000174.174	2.75894	0.00366077	hypothetical protein PPERSA_10408
tig082700000175	tig082700000175.25	2.76391	0.033031	dynein regulatory complex protein 1
tig082700000357	tig082700000357.48	2.77294	0.0483563	ADP/ATP translocase 3-like
tig082700000127	tig082700000127.29	2.7742	0.0106559	transcriptional repressor protein YY1-like isoform X1
tig082700000155	tig082700000155.9	2.77778	0.0355955	inhibitor of nuclear factor kappa-B kinase subunit epsilon isoform X2
tig082700000106	tig082700000106.187	2.78562	0.000235395	---NA---
tig082700000163	tig082700000163.158	2.80978	0.0183639	---NA---
tig082700000221	tig082700000221.3	2.81277	0.0411892	intracellular protein transport protein USO1-like isoform X2
tig082700000435	tig082700000435.17	2.82472	0.0391139	Tetratricopeptide repeat (TPR)-like superfamily protein
tig082700000246	tig082700000246.27	2.82901	9.65703e-07	enoyl-CoA hydratase, mitochondrial
tig082700000120	tig082700000120.278	2.84246	0.0382081	hydantoinase/oxoprolinase family protein
tig082700000301	tig082700000301.15	2.84434	5.33044e-05	lipid droplet-associated hydrolase isoform X1
tig082700000075	tig082700000075.63	2.84786	0.00101259	protein kinase
tig082700000290	tig082700000290.49	2.86345	0.0140423	Zinc finger, FYVE/PHD-type
tig082700000156	tig082700000156.175	2.87168	0.0330239	hypothetical protein PPERSA_04272
tig082700000238	tig082700000238.9	2.88773	0.00638817	hypothetical protein TTHERM_01071480
tig082700000167	tig082700000167.128	2.88979	0.0199096	cysteine proteinase
tig082700000016	tig082700000016.533	2.89721	0.039573	low-temperature-induced cysteine proteinase-like
tig082700000444	tig082700000444.1	2.91565	0.0253743	30s ribosomal protein s9
tig082700000428	tig082700000428.23	2.92693	0.0183401	morn repeat protein
tig082700000167	tig082700000167.144	2.92921	0.047587	hydrocephalus-inducing protein
tig082700000305	tig082700000305.22	2.96895	0.0320714	hypothetical protein
tig082700000196	tig082700000196.40	2.9698	0.0411892	zinc knuckle protein
tig082700000208	tig082700000208.123	3.00754	0.00213573	transmembrane protein, putative
tig082700000147	tig082700000147.153	3.04198	0.0154104	vaculolar membrane protein
tig082700000353	tig082700000353.39	3.04874	0.00130438	transmembrane protein, putative
tig082700000016	tig082700000016.853	3.05669	0.0171407	PESC protein
tig082700000071	tig082700000071.48	3.06014	0.000440982	RNA ligase
tig082700000128	tig082700000128.230	3.0754	0.0466952	---NA---
tig082700000178	tig082700000178.11	3.10377	0.0239991	C2H2-type zinc-finger protein
tig082700000096	tig082700000096.419	3.10977	0.00966505	---NA---
tig082700000127	tig082700000127.248	3.1329	0.0123955	P-loop containing nucleoside triphosphate hydrolase
tig082700031372	tig082700031372.50	3.14191	0.00468677	---NA---
tig082700000149	tig082700000149.260	3.15166	0.0370294	dynein heavy chain, outer arm protein
tig082700000210	tig082700000210.86	3.16382	0.0361816	CRAL TRIO domain protein
tig082700000174	tig082700000174.9	3.16674	0.00436903	Sm protein
tig082700031372	tig082700031372.146	3.17131	0.0320714	Fun12p
tig082700000385	tig082700000385.20	3.17932	0.025287	Coiled-coil domain-containing protein 96
tig082700000187	tig082700000187.17	3.18139	0.0444729	bZIP transcription factor
tig082700000377	tig082700000377.13	3.1857	0.0210159	catalase
tig082700000136	tig082700000136.130	3.19807	0.0308504	hypothetical protein TTHERM_00997760
tig082700000153	tig082700000153.20	3.22131	0.0241735	Protein kinase-like domain
tig082700000212	tig082700000212.46	3.22186	0.00619077	EF hand protein
tig082700000016	tig082700000016.844	3.24517	1.32462e-05	C2 domain
tig082700000331	tig082700000331.15	3.30531	0.0264755	radial spoke head protein, putative
tig082700000160	tig082700000160.160	3.34038	0.034727	poly [ADP-ribose] polymerase tankyrase-like
tig082700000016	tig082700000016.408	3.34746	0.00602798	Serine/Threonine kinase domain protein
tig082700000128	tig082700000128.249	3.35574	0.0292058	ubiquitin carboxyl-terminal hydrolase
tig082700000340	tig082700000340.15	3.37908	0.0399605	---NA---
tig082700031372	tig082700031372.136	3.38414	0.0397092	hypothetical protein TTHERM_00859180
tig082700000106	tig082700000106.20	3.40643	0.0292058	AMP-binding enzyme family protein
tig082700000162	tig082700000162.3	3.4121	0.0381649	DNA repair helicase
tig082700000251	tig082700000251.7	3.41748	0.0183424	protein SDA1 homolog
tig082700000074	tig082700000074.77	3.42391	0.0164286	Protein kinase-like domain
tig082700000113	tig082700000113.132	3.42681	0.0206611	pyridoxal-dependent decarboxylase
tig082700000246	tig082700000246.6	3.43038	0.0336448	amine-terminal domain cyclin
tig082700000328	tig082700000328.64	3.44563	0.00465995	tetratricopeptide repeat-containing protein
tig082700031369	tig082700031369.62	3.44881	0.00730953	PHD-finger protein
tig082700000407	tig082700000407.2	3.45818	0.0399605	hypothetical protein PPERSA_11681
tig082700000187	tig082700000187.62	3.46408	0.0371624	Octopine dehydrogenase
tig082700000071	tig082700000071.497	3.46706	0.0145503	Na,H/K antiporter P-type ATPase alpha subunit family protein
tig082700000162	tig082700000162.187	3.47459	0.017216	Succinate--CoA ligase [GDP-forming] subunit beta, mitochondrial
tig082700000075	tig082700000075.356	3.48886	0.0135971	zinc carboxypeptidase family protein, putative
tig082700000127	tig082700000127.76	3.49717	0.0416321	---NA---
tig082700000225	tig082700000225.1	3.51884	0.0353434	P-loop containing nucleoside triphosphate hydrolase
tig082700000206	tig082700000206.83	3.52694	0.0395622	bifunctional demethylmenaquinone methyltransferase/2-methoxy-6-polyprenyl-1,4-benzoquinol methylase UbiE
tig082700002117	tig082700002117.130	3.52824	0.0163749	Scd6-like-Sm domain protein
tig082700000139	tig082700000139.132	3.53305	0.0206558	tetratricopeptide repeat protein
tig082700000106	tig082700000106.438	3.54167	0.0242728	coiled-coil domain-containing protein 124-like isoform X2
tig082700002120	tig082700002120.247	3.54423	0.000206663	calcium-activated chloride channel protein
tig082700000096	tig082700000096.244	3.56917	0.0173468	hypothetical protein PPERSA_09642
tig082700000016	tig082700000016.27	3.57273	0.0360357	e Cryo-EM structure of Tetrahymena thermophila mitochondrial ATP synthase - central stalk/cring
tig082700000184	tig082700000184.74	3.57318	0.00247868	hypothetical protein IMG5_196600
tig082700002117	tig082700002117.446	3.57583	0.034727	multidrug resistance protein-like transporter family ABC domain protein
tig082700000225	tig082700000225.64	3.60862	0.0269009	hypothetical protein PPERSA_03765
tig082700000067	tig082700000067.215	3.61241	0.017753	Pectin lyase fold/virulence factor
tig082700000155	tig082700000155.34	3.62683	0.0293201	myosin heavy chain kinase, putative
tig082700000111	tig082700000111.121	3.64397	0.0362951	HECT-domain-containing protein
tig082700000349	tig082700000349.37	3.65267	0.0285454	translation initiation factor, putative
tig082700000020	tig082700000020.26	3.65646	0.000252846	hypothetical protein PPERSA_12911
tig082700000175	tig082700000175.121	3.66849	0.0411407	hypothetical protein PPERSA_02662
tig082700000156	tig082700000156.102	3.68652	0.00436903	RNA polymerase II-associated protein 3
tig082700000227	tig082700000227.46	3.68845	0.0467544	kinesin motor catalytic domain protein
tig082700000169	tig082700000169.31	3.68949	0.00982158	---NA---
tig082700000174	tig082700000174.25	3.72917	0.0310546	ATPase of 26S proteasome regulatory subunit 4
tig082700000322	tig082700000322.42	3.73427	0.0190574	ADP-ribosylation factor-like protein 2
tig082700000140	tig082700000140.208	3.76296	0.0157429	Triosephosphate isomerase
tig082700000020	tig082700000020.99	3.76976	0.00171971	---NA---
tig082700000020	tig082700000020.163	3.77648	0.0392594	ribosomal oxygenase 1
tig082700000253	tig082700000253.115	3.79621	0.0437659	glycine--tRNA ligase
tig082700000310	tig082700000310.5	3.80052	0.0247728	splicing factor U2AF small subunit, putative
tig082700000169	tig082700000169.34	3.81549	0.0146648	Protein kinase-like domain
tig082700000310	tig082700000310.32	3.81945	0.0463319	Cwf15/CWC15 cell cycle control protein
tig082700000120	tig082700000120.208	3.82841	0.025874	hypothetical protein PPERSA_11322
tig082700000020	tig082700000020.645	3.83768	0.0251543	protein kinase domain protein
tig082700000212	tig082700000212.115	3.83994	0.00689419	transmembrane protein, putative
tig082700000167	tig082700000167.150	3.84797	0.0448464	cysteine proteinase RD21A-like
tig082700000096	tig082700000096.181	3.87329	0.0167519	hypothetical protein PPERSA_05093
tig082700000292	tig082700000292.62	3.88934	0.0355955	transmembrane protein, putative
tig082700000020	tig082700000020.123	3.89728	0.00726344	outer envelope protein 61
tig082700000116	tig082700000116.173	3.91298	0.025562	FAD/NAD(P)-binding domain-containing protein
tig082700000139	tig082700000139.231	3.9233	0.0167893	Peptidyl-prolyl cis-trans isomerase 3
tig082700000020	tig082700000020.605	3.92958	0.0261193	zinc finger transcription factor sma protein, putative
tig082700000096	tig082700000096.12	3.9481	0.0293578	CAP domain-containing protein
tig082700000128	tig082700000128.40	3.95431	0.0183637	P-loop containing nucleoside triphosphate hydrolase protein
tig082700000153	tig082700000153.173	3.96509	0.0213661	leishmanolysin family protein
tig082700000225	tig082700000225.92	3.97341	0.00775497	hypothetical protein
tig082700000287	tig082700000287.41	3.98802	0.0320714	splicing factor 3B subunit 1
tig082700000206	tig082700000206.47	4.00562	0.000325654	hypothetical protein PPERSA_10665
tig082700000400	tig082700000400.23	4.04508	0.000195338	arginine kinase
tig082700000116	tig082700000116.234	4.04961	0.0352829	tubulin-specific chaperone d
tig082700002120	tig082700002120.348	4.06465	0.00390252	---NA---
tig082700000318	tig082700000318.10	4.06806	0.0452822	eukaryotic porin protein
tig082700000365	tig082700000365.34	4.07808	0.00776331	hypothetical protein TTHERM_00675650
tig082700000240	tig082700000240.70	4.09435	0.000272624	---NA---
tig082700000125	tig082700000125.58	4.10698	0.0108874	Insulin-like growth factor binding protein, N-terminal
tig082700000127	tig082700000127.97	4.11127	0.0358925	hypothetical protein PPERSA_07075
tig082700031372	tig082700031372.155	4.1186	0.0135284	zinc finger C-x8-C-x5-C-x3-H type protein
tig082700000122	tig082700000122.302	4.16357	0.000274007	tubulin-tyrosine ligase family protein
tig082700000140	tig082700000140.36	4.16721	0.00252258	ARF GTPase activator
tig082700002115	tig082700002115.34	4.16922	0.0255572	serine/arginine-rich splicing factor RS2Z32 isoform X1
tig082700000338	tig082700000338.14	4.19656	0.0309898	WD40-repeat-containing domain
tig082700000163	tig082700000163.163	4.21026	0.0235547	hypothetical protein TTHERM_00942960
tig082700000178	tig082700000178.137	4.21101	0.023395	pyridine nucleotide-disulfide oxidoreductase
tig082700000180	tig082700000180.74	4.21917	0.0464541	---NA---
tig082700000187	tig082700000187.131	4.22912	0.0265124	adenylate kinase
tig082700000106	tig082700000106.123	4.24269	0.0148778	hydrogenosomal NADH dehydrogenase 51 kDa subunit
tig082700000174	tig082700000174.165	4.2863	0.00585758	protein kinase domain protein
tig082700000139	tig082700000139.207	4.2899	0.0128593	viral a-type inclusion repeat protein
tig082700000132	tig082700000132.333	4.29327	0.0171407	J domain-containing protein
tig082700000096	tig082700000096.169	4.30771	0.0138818	hypothetical protein PPERSA_10809
tig082700000184	tig082700000184.94	4.31845	0.0424837	hypothetical protein PPERSA_01664
tig082700031369	tig082700031369.22	4.3534	0.0292058	EOG090X0CGE
tig082700000172	tig082700000172.131	4.36672	0.0339128	universal minicircle sequence binding protein (UMSBP), putative
tig082700000251	tig082700000251.20	4.37374	0.00444862	nucleosome assembly protein 1-like 4 isoform X1
tig082700000227	tig082700000227.118	4.37987	0.00193278	EF hand protein
tig082700000071	tig082700000071.49	4.39313	0.0295307	hypothetical protein PPERSA_02873
tig082700000219	tig082700000219.25	4.39325	0.0138818	hypothetical protein PPERSA_01841
tig082700002120	tig082700002120.18	4.40784	0.00115062	hypothetical protein PPERSA_12353
tig082700000287	tig082700000287.19	4.42531	0.000274007	oxysterol-binding protein
tig082700000160	tig082700000160.67	4.45164	0.0243873	senescence-specific cysteine protease SAG39-like
tig082700000140	tig082700000140.131	4.48862	0.0264136	ubiquinol-cytochrome c reductase iron-sulfur subunit
tig082700000196	tig082700000196.125	4.49359	0.000233315	coiled-coil domain-containing protein 25
tig082700000071	tig082700000071.224	4.54196	0.0128099	Insulin-like growth factor binding protein, N-terminal	#
tig082700000221	tig082700000221.23	4.54856	0.0280249	putative UBC5-E2 ubiquitin-conjugating enzyme
tig082700000020	tig082700000020.626	4.55561	0.00221218	basal body centrin protein
tig082700000016	tig082700000016.887	4.55836	0.0398351	transmembrane protein, putative
tig082700031385	tig082700031385.8	4.57187	0.00585758	molecular chaperone DnaK
tig082700000616	tig082700000616.9	4.57498	0.0137011	importin-beta amine-terminal domain protein
tig082700000227	tig082700000227.91	4.58462	0.0265124	---NA---
tig082700000122	tig082700000122.341	4.64033	0.0138818	translation elongation factor Tu
tig082700000106	tig082700000106.167	4.64616	0.0220828	glutathione S-transferase, amine-terminal domain protein
tig082700000268	tig082700000268.15	4.6616	0.0291171	protein phosphatase 2C, putative
tig082700000172	tig082700000172.120	4.67964	0.0427772	transmembrane protein, putative
tig082700000279	tig082700000279.44	4.68502	0.0172053	peroxisomal multifunctional enzyme type 2, putative
tig082700000016	tig082700000016.639	4.6886	0.0251543	TIR domain-containing protein
tig082700000446	tig082700000446.12	4.71509	0.00339898	A C2HC-type zinc-finger protein
tig082700002117	tig082700002117.359	4.72991	0.0120858	pre-mRNA-processing factor 19-like
tig082700000067	tig082700000067.82	4.73252	0.0107547	hypothetical protein PPERSA_05263
tig082700000178	tig082700000178.158	4.73862	0.001097	amine-terminal domain guanylate-binding protein
tig082700000127	tig082700000127.61	4.75392	0.00655258	RNA-binding protein 8A
tig082700000292	tig082700000292.69	4.77239	0.00474331	ran-binding protein
tig082700000140	tig082700000140.232	4.78085	0.0241431	hypothetical protein PPERSA_11546
tig082700000075	tig082700000075.28	4.79098	0.000419349	eukaryotic translation initiation factor 3 subunit A-like
tig082700000067	tig082700000067.295	4.79616	0.010665	MmgE/PrpD family protein
tig082700000153	tig082700000153.246	4.85371	0.00668094	Insulin-like growth factor binding protein, N-terminal
tig082700000020	tig082700000020.624	4.9247	0.00264396	RNA-binding protein
tig082700000387	tig082700000387.8	4.93592	0.0112879	jacalin-like lectin domain protein
tig082700000167	tig082700000167.90	4.93896	0.0277004	dipeptidyl peptidase 3
tig082700000151	tig082700000151.240	4.93907	0.000685483	serine carboxypeptidase S28 family protein
tig082700000016	tig082700000016.842	4.95229	0.0021982	---NA---
tig082700000153	tig082700000153.114	4.97186	0.00146291	---NA---
tig082700002120	tig082700002120.127	4.98714	0.00411362	obg-like ATPase 1
tig082700000349	tig082700000349.58	5.00821	0.0170545	hypothetical protein PPERSA_00084
tig082700000016	tig082700000016.409	5.03475	0.0289787	chitin binding Peritrophin-A domain protein
tig082700000180	tig082700000180.36	5.05248	5.97449e-06	squalene-tetrahymanol cyclase
tig082700000153	tig082700000153.92	5.05958	0.00221218	hypothetical protein PPERSA_11912
tig082700000160	tig082700000160.172	5.10742	0.0170545	lysosomal aspartic protease-like
tig082700000020	tig082700000020.596	5.12243	0.0195962	---NA---
tig082700000169	tig082700000169.9	5.1238	0.0115032	---NA---
tig082700000016	tig082700000016.654	5.13208	0.00189429	2-isopropylmalate synthase
tig082700000151	tig082700000151.8	5.1449	0.0247811	putative actin
tig082700000096	tig082700000096.148	5.15556	0.0112533	gamma carbonic dehydratase
tig082700000122	tig082700000122.178	5.15797	0.000984896	ubiquitin-activating enzyme E1
tig082700000016	tig082700000016.37	5.16345	0.0108053	lysosomal protective protein-like
tig082700000393	tig082700000393.9	5.16721	0.0107035	ankyrin domain protein
tig082700000020	tig082700000020.227	5.21608	0.00301253	transmembrane protein, putative
tig082700000160	tig082700000160.176	5.25122	0.000227125	predicted protein
tig082700000149	tig082700000149.38	5.27992	9.79855e-05	transmembrane protein, putative
tig082700002117	tig082700002117.551	5.31064	0.000627785	Tankyrase-like protein
tig082700000160	tig082700000160.31	5.33446	0.00146291	chromosome condensation regulator RCC1 repeat protein
tig082700000393	tig082700000393.17	5.36437	6.6345e-05	hyaluronan/mRNA-binding family protein
tig082700000273	tig082700000273.41	5.37915	0.000254475	Serine/Threonine kinase, putative
tig082700000385	tig082700000385.14	5.39435	0.00264396	hypothetical protein PPERSA_07711
tig082700000156	tig082700000156.65	5.4038	0.00474331	ATP synthase subunit gamma, mitochondrial precursor
tig082700000301	tig082700000301.10	5.43019	0.017753	peptidase C13 family protein
tig082700000167	tig082700000167.184	5.44891	0.000439567	hypothetical protein PPERSA_03665
tig082700000169	tig082700000169.50	5.47739	0.0171407	60S ribosomal protein L18a
tig082700000172	tig082700000172.118	5.48129	0.000312698	KdD6, putative
tig082700000210	tig082700000210.51	5.5558	0.0138818	---NA---
tig082700000238	tig082700000238.50	5.57463	0.00184701	ATP synthase F1, beta subunit
tig082700000139	tig082700000139.33	5.57562	0.0213866	hypothetical protein PPERSA_09880
tig082700000016	tig082700000016.67	5.58505	5.09594e-05	chaperonin CPN60-1
tig082700000328	tig082700000328.18	5.66459	3.28241e-08	Protein AHNAK2
tig082700000178	tig082700000178.14	5.66975	0.00159794	hypothetical protein PPERSA_05223
tig082700000075	tig082700000075.349	5.67557	0.024987	Senescence-specific cysteine protease SAG39
tig082700000111	tig082700000111.262	5.67926	0.00188155	hypothetical protein
tig082700000136	tig082700000136.23	5.68635	0.00210999	hypothetical protein CAPTEDRAFT_201880
tig082700000156	tig082700000156.15	5.68916	0.00221218	carrier protein
tig082700000067	tig082700000067.203	5.73975	0.00163012	---NA---
tig082700000096	tig082700000096.32	5.74293	0.00151756	SURF1 family protein
tig082700000351	tig082700000351.21	5.75424	0.00265889	MORN repeat protein
tig082700000427	tig082700000427.5	5.82038	0.00668094	cytochrome c
tig082700000149	tig082700000149.67	5.83101	0.00899359	phospholipid scramblase 1-like
tig082700000185	tig082700000185.42	5.83293	0.00239549	---NA---
tig082700000258	tig082700000258.58	5.83759	0.000674382	hypothetical protein PPERSA_07412
tig082700000258	tig082700000258.86	5.88008	0.00177353	putative translation elongation factor 2 family protein
tig082700000071	tig082700000071.458	5.90636	0.0094311	saccharopine dehydrogenase
tig082700000071	tig082700000071.488	5.95745	0.00163801	Tubulin alpha chain
tig082700000259	tig082700000259.38	6.13771	0.000439567	stress-induced-phosphoprotein 1
tig082700000136	tig082700000136.294	6.16751	0.000325654	Succinate--CoA ligase [ADP-forming] subunit alpha
tig082700000125	tig082700000125.19	6.26423	9.92848e-05	hypothetical protein PPERSA_12031
tig082700000383	tig082700000383.39	6.3294	0.00109753	FUN14 family protein
tig082700000151	tig082700000151.129	6.3954	0.00185666	histone H3
tig082700000283	tig082700000283.35	6.42371	2.67602e-06	transmembrane protein, putative
tig082700000167	tig082700000167.44	6.61468	0.000408163	epiplasmin 2
tig082700000340	tig082700000340.16	6.62679	9.79904e-10	hypothetical protein VF21_01941
tig082700000215	tig082700000215.105	6.65189	5.43433e-05	dicarboxylate/tricarboxylate carrier, putative
tig082700002117	tig082700002117.291	6.73988	8.16689e-07	Nucleoside diphosphate kinase
tig082700000106	tig082700000106.130	6.78864	0.00260281	Flagellar calcium-binding protein
tig082700000163	tig082700000163.162	6.79774	9.65322e-05	hypothetical protein TTHERM_00942960
tig082700000381	tig082700000381.16	6.96968	1.34748e-05	putative adenosylhomocysteinase
tig082700000187	tig082700000187.91	7.08737	3.53831e-06	---NA---
tig082700000287	tig082700000287.13	7.52465	5.33044e-05	Cytochrome c1, transmembrane anchor, C-terminal
tig082700000125	tig082700000125.250	7.66733	6.6345e-05	---NA---
tig082700000067	tig082700000067.218	7.98026	0.000682562	---NA---
tig082700000075	tig082700000075.433	8.15884	0.000204717	---NA---
tig082700000067	tig082700000067.202	8.24372	0.000176662	protein serine/threonine kinase, putative
tig082700002117	tig082700002117.447	8.69439	4.25848e-05	ABC transporter B family member 11-like isoform X1
tig082700000075	tig082700000075.421	8.73326	0.0300299	---NA---
tig082700000184	tig082700000184.23	8.91048	0.0323636	transmembrane protein, putative
tig082700000228	tig082700000228.46	8.91241	0.0401207	---NA---
tig082700000444	tig082700000444.9	8.97395	4.30024e-06	---NA---
tig082700000016	tig082700000016.802	8.97705	2.78001e-06	hypothetical protein PPERSA_01408
tig082700000106	tig082700000106.46	8.98937	0.0231392	protein kinase domain protein
tig082700000349	tig082700000349.18	9.11177	0.000280172	---NA---
tig082700000075	tig082700000075.303	9.46245	3.21658e-07	---NA---
tig082700000149	tig082700000149.79	9.48294	1.09596e-05	---NA---
tig082700000160	tig082700000160.175	9.86145	8.53164e-06	transmembrane protein, putative
tig082700000192	tig082700000192.109	9.94585	0.00766295	Insulin-like growth factor binding protein, N-terminal
tig082700000122	tig082700000122.158	10.3893	3.30598e-09	kelch motif protein
tig082700000227	tig082700000227.7	10.5187	7.19201e-07	dynein light chain
tig082700000367	tig082700000367.4	11.3643	8.63278e-07	protein FRA10AC1-like isoform X1
tig082700000365	tig082700000365.16	13.6558	4.54448e-07	hypothetical protein PPERSA_03295

## Sheet: S5
Supplementary Table S5. The primers used in the qPCR and RNAi experiments. The lowercase letters indicate sequences priming the plasmid sequences.
Gene	Forward Primer (5'-3')	Reverse Primer (5'-3')	Experiment
pgk1	GTTTAGATTCGGACCCTT	CTCCATTAGAGGTTTTTTACATTAC	qPCR
RNA binding protein	TTTTGCCACCCTATACCC	TACATCGGCGAAATCTGC	qPCR
JMJC	AAGAACTAAGATTCCCTTTC	ACACGGGCTTCCACATT	qPCR
pgk1	tcgacggtatcgataagcttACCCGTAGATTTCGTATGT	gcggtggcggccgctctagaTAAGTCGGATTTGTTGGAT	RNAi
L4440 for pgk1	ATCCAACAAATCCGACTTAtctagagcggccgccaccgc	ACATACGAAATCTACGGGTaagcttatcgataccgtcga	RNAi
RNA binding protein	tcgacggtatcgataagcttTCAAAGAAAGTCAACCTC	gcggtggcggccgctctagaCAATCATACCTATCAGCC	RNAi
L4440 for RNA binding protein	GGCTGATAGGTATGATTGtctagagcggccgccaccgc	GAGGTTGACTTTCTTTGAaagcttatcgataccgtcga	RNAi

## Sheet: S6
Supplementary Table S6. The swimming speed (μm per second) of different life stages of the two Glauconema species (G. sp1 LHA0827 & G. sp2 LJL43).
LHA0827		LJL43
trophont	tomite	trophont	tomite
101.859	297.543	8.90601	416.358
35.9126	223.237	1.75972	339.524
31.9132	215.671	9.70403	383.404
60.1926	267.566	6.26444	206.365
124.087	256.444	5.88985	177.846
52.5437	272.349	7.32869	213.713
7.39565	176.154	8.18217	502.974
58.5059	269.349	5.46134	664.696
54.1898	197.702	15.2115	305.433
21.6928	186.434	18.0453	553.763
19.2	238.638	6.53297	358.366
46.8218	189.082	7.30016	233.109
18.6458	36.7417	5.55309	348.42
16.4606	227.261	9.60803	571.758
15.7462	296.397	13.8165	278.232
0.935626	256.101	7.06611	264.026
66.6575	220.588	6.16408	192.001
6.5537	112.626	7.47457	268.773
37.6932	326.756	4.12827	228.563
21.7031	457.773	22.2498	275.848
30.6799	250.754	97.1811	126.025
13.6082	198.189	7.66764	590.32
12.832	403.735	27.1456	160.347
6.83226	374.513	14.7037	469.131
16.0961	210.241	7.10164	74.7239
50.7256	232.259	8.81961	72.498
46.1067	144.448	94.5569	194.465
24.0853	167.008	7.90852	154.342
40.7883	277.632	9.38923	114.971
26.2564	337.241	19.4556	216.903
22.7153	209.623	10.3902	483.36
18.6952	329.411	10.4635	224.538
65.0826	119.563	102.359	281.755
18.4591	119.563	6.58229	97.5052
41.4539	270.174	12.8863	190.052
17.5874	89.174	83.3961	98.9972
23.3639	121.742	7.15491	164.054
34.9306	96.6743	8.02991	23.2178
14.8037	224.526	19.7977	275.759
22.3241	330.296	7.52789	32.0444
15.6773	149.82	11.6828	4.94365
7.70602	139.139	9.15625	401.817
45.3479	31.8308	16.5105	81.4389
16.5446	9.70581	10.7805	19.6285
31.6741	168.949	39.6454	32.6705
23.4702	123.544	9.14143	234.241
8.25756	132.108	7.12157	53.767
5.71418	186.941	11.2449	204.896
22.0761	145.128	5.27983	82.3517
20.3325	56.5902	66.9967	77.442

## Sheet: S7
Supplementary Table S7. The body sizes of Glauconema sp1 LHA0827 cultured with different bacteria densities.
OD600=0.01		OD600=0.03		OD600=0.05		OD600=0.1		OD600=0.3		OD600=0.5
length (μm)	width (μm)	length (μm)	width (μm)	length (μm)	width (μm)	length (μm)	width (μm)	length (μm)	width (μm)	length (μm)	width (μm)
Repeat 1
29.09	11.63	27.66	11.02	27.97	17.98	32.7	16.25	26.33	14.17	36.91	16.61
33.69	14.55	33.12	13.7	36.46	17	33.65	19.88	28.81	12.55	43.15	20.94
44.15	18.21	39.72	18.31	35.81	16.33	30.79	18.9	22.84	11.1	36.56	17.73
35.33	14.21	34.67	16.38	33.92	15.28	35.42	17.39	29.71	13.64	34.25	14.68
29.9	11.62	30.22	16.67	33.79	16.67	30.68	14.71	30.96	14.37	41.06	23.25
31.92	14.2	32.28	15.05	38.93	16.94	23.79	13.51	25.43	9.31	39.02	18.76
34.67	15.31	37.2	18.67	27.75	15.35	33.09	18.88	28.74	13.64	42.15	24.03
41.85	18.83	33.79	16.62	33.2	14.89	38.93	21.85	30.22	17.47	35.61	18.85
37.97	14.9	32.36	13.48	33.22	17.39	33.63	21.96	24.27	10.04	40.18	20.57
34.59	13.51	27.07	11.89	31.1	13.81	30.79	19.05	26.18	10.86	39.97	21.12
39.49	16.4	31.66	15.49	36.58	17.02	28.13	16.82	30.05	16.85	40.29	20.66
28.16	13.05	35.02	19.17	30.17	15.7	34.19	21.84	24.93	12.05	31.36	16.74
36.64	13.64	31.81	15.59	31.69	15.84	35.28	20.22	28.88	18.4	35.23	17.94
38.25	14.49	38.54	17.27	38.12	17.73	30.91	18.85	29.16	13.13	31.42	17.24
36.21	15.15	32.49	16.15	31.07	14.36	30.45	15.1	28.45	13.91	39.86	21.25
30.93	14.26	31.57	17.06	32.68	14.91	32.55	16.81	30.11	12.81	35.12	19.18
34.01	14.28	28.45	14.13	31.73	16.5	29.54	14.56	32.14	14.47	33.93	17.45
39.32	17.14	33.41	15.16	31.41	14.96	31.99	17.39	23.79	11.01	43.09	22.12
32.6	13.95	27.59	10.65	31.06	16.41	32.18	19.53	30.22	16.58	32.42	15.57
36.59	14.28	33.31	12.91	34.55	23.15	25.43	13.87	28.55	15.71	36.65	18.18
26.89	12.31	30.33	12.89	34.05	17.65	29.23	15.26	31.93	17.03	37.59	19.56
36.27	15.86	29.87	12.6	36.54	17.47	28.82	16.82	29.74	12.41	35.36	21.68
27.29	11.9	31.51	13.58	36.37	14.82	27.61	18.35	25.4	13.69	38.98	23.93
33.95	15.23	36.64	19.16	32.87	15.75	39.38	23.83	27.67	14.85	35.9	17.04
33.97	14.62	34.36	17.56	31.15	14.85	30.89	18.24	27.87	11.11	33.32	18.56
34.01	12.54	34.01	14.13	31.85	14.82	31.3	18.07	29.28	17.12	29.9	14.96
29.93	13.14	30.5	11.7	29.81	14.68	38.55	23.58	27.53	12.34	32.28	17.95
32.61	12.85	31.44	16.73	32.69	17.5	31.79	24.35	30.9	16.55	32.86	15.58
30.69	13.69	32.35	14.62	35.24	17.52	38.58	19.51	29.14	16.4	31.91	17.77
35.75	10.36	28.87	11.11	31.51	14.07	35.62	19.38	26.49	13.33	35.14	20.95
36.62	16.35	32.49	15.31	30.96	14.65	41.12	22.71	30.86	14.08	29.67	17.12
30.33	12.91	35.33	14.93	31.81	15.85	34.76	19.44	23.96	13.01	41.96	20.78
34.67	13.46	33.35	13.69	32.75	15.37	31.62	18.41	27.7	14.71	34.23	19.64
31.35	14.47	30.87	10.31	32.45	16.86	30.99	17.9	24.99	10.14	40.88	20.16
35.12	14.77	38.47	21.41	32.88	16.82	37.76	21.25	23.85	11.32	35.86	19.83
36.25	13.98	32.68	15	29.52	15.29	25.27	14.21	26.86	12.85	35.62	18.31
34.59	14.36	38.65	19.06	31.93	15.83	29.67	21.25	43.74	21.43	34.9	17.85
35.36	14.03	32.98	12.53	29.51	18.09	25.67	17.06	27.55	13.35	34.41	18.21
34.45	14.58	26.87	11	34.75	16.76	32.46	18.06	31.09	17.39	37.52	22.9
39.85	17.13	27.76	14.03	31.29	13.46	29.87	15.08	30.32	13.65	36.47	23.83
36.51	17.52	32.52	17.52	32.01	14.58	38.35	19.51	33.47	24.83	33.36	16.85
39.92	12.54	29.51	14.97	35.34	17.26	30.93	16.95	30.87	17.22	37.31	19.67
29.74	13.17	32.97	15.8	28.11	13.8	36.82	22.28	26.35	12.49	39.02	19.55
33.46	14.23	32.79	16.19	34.79	16.5	29.63	18.89	29.28	13.01	38.39	19.1
34.74	13.96	26.59	10.08	31.06	15.8	37.75	21.06	31.92	18.72	34.31	17.75
Repeat 2
35.28	15.4	30.49	10.34	34.32	19.05	31.03	17.52	21.22	13.13	36.55	18.14
34.76	13.28	31.66	13.25	31.02	17.12	34.98	17.03	31.9	14.32	35.41	17.74
25.61	12.79	25.25	10.09	31.48	16.85	32.53	16.09	35.79	16.61	32.79	18.06
25.24	9.65	30.25	11.4	32.9	19.74	33.26	19.52	31.73	19.62	31.74	19.3
27.15	12.06	30.01	13.91	34.07	18.73	26.65	17.2	28.27	18.07	31.85	16.82
35.75	18.85	32.35	13.58	31.73	17.89	33.41	16.7	33.31	19.05	38.33	19.97
32.37	12.08	31.95	11.84	32.64	15.05	26.93	16.78	28.65	13.8	33.81	13.83
32.37	13.48	34.07	11.75	30.46	15.27	37.99	18.5	32.76	16.67	34.98	18.09
33.34	14.91	28.02	12.85	35.63	16.1	31.25	13.65	28.39	12.41	33.36	19.17
35.33	16.94	36.91	14.82	32.05	16.25	30.36	14.68	37.22	20.24	40.13	19.48
27.59	12.79	28.81	11.9	30.35	16.89	30.16	21.39	28.63	17.35	36.58	20.08
33.65	14.82	35.23	17.06	31.28	17.56	30.79	17.03	38.86	19.3	34.49	17.77
28.74	12.66	30.46	12.23	35.83	18.81	33.22	16.18	37.84	17.77	31.66	16.3
34.2	11.49	25.36	11.79	34.56	16.56	31.28	16.18	30.86	15.18	33.92	17.56
30.1	11.9	31.78	10.95	28.99	16.72	29.8	16.32	30.52	18.57	33.85	18.18
32.83	14.75	34.33	13.48	33.56	18.99	28.11	15.05	29.16	17.52	40.88	21.54
37.62	15.08	26.03	10.77	34.25	19.01	31.66	15.64	35.22	17.73	36.84	21.21
33.11	12.41	32.41	13.24	36.15	19.33	31.21	18.12	31.44	16.86	28.73	17.13
32.75	15.4	27.67	11.7	31.24	14.85	27.14	16.73	27.92	17.47	31.99	17.75
35.53	11.63	34.71	16.34	31.97	15.26	26.64	15.86	39.35	18.69	28.25	13.81
31.76	14.36	31.88	13.43	33.18	16.28	27.06	15.1	34.06	20.24	32.7	17.16
34.62	13.38	31.02	13.59	27.24	16.38	26.08	17.84	33.26	18.18	37.17	19.09
34.75	13.69	35.06	15.68	28.92	14.66	27.55	14.54	37.63	17.79	36.36	21.1
30.61	13.69	27.37	12.12	32.56	16.1	29.28	16.61	31.81	19.52	44.1	24.59
34.76	12.41	29.98	14.78	33.92	18.62	34.01	16.85	26.66	10.47	27.67	16.9
32.21	13.46	30.16	10.64	33.35	18.35	35.48	18.09	32	19.72	36.4	20.17
29.81	12.41	33.47	17.26	29.06	17.78	29.68	18.21	32.69	19.44	38.13	15.55
41.15	13.95	29.6	13.29	23.55	14.36	36.62	19.89	39.37	19.18	36.91	17.79
34.74	13.41	29.09	12.21	27.81	15.31	31.25	16.5	34.64	17.12	30.28	17.38
32.45	15.03	32.47	11.31	34.14	14.05	35.44	17.61	34.14	15.74	35.61	17.06
31.73	15.4	37.32	19.17	34.98	15.32	32.96	16	41.24	25.33	36.97	19.83
34.14	15.29	28.38	12.67	27.81	18.88	32.66	18.92	34.69	20.46	32.7	16.08
29.73	10.77	31.68	14.95	28.23	19.52	32.42	17.19	30.93	16.62	34.06	16.97
34.73	14.17	27.04	12.89	39.38	18.09	32.57	16.3	31.14	18.5	37.62	19.81
32.08	13.48	31.83	12.39	32.52	15.75	27.64	17.61	35.05	17.61	38.39	18.62
32.74	13.69	31.41	14.66	37.81	16.06	36.89	18.89	39.8	23.19	37.06	18.88
31.62	14.93	40.84	21.31	33.88	17.95	34.29	18.09	39.94	18.1	39.49	19.56
33.38	15.06	30.28	10.95	33.18	18.82	29.83	20.62	29.8	18.09	39.73	21.31
34.77	15.37	36.74	16.76	28.71	16.58	32.28	20.88	38.33	25.04	34.49	17.26
39.09	17.91	27.44	10.72	31.77	18.18	30.2	15.64	38.05	19.42	30.8	17.98
36.22	15.29	30.6	12.29	30.51	16.02	32.6	20.3	36.48	18.61	36.32	19.4
37.83	13.58	27.97	12.04	36.33	17.77	31.57	18.66	35.63	18.26	36.62	19.31
36.53	13.48	35.9	17.36	31.74	16.89	25.81	16.86	35.41	15.08	37.73	19.01
34.41	11.14	34.27	13.85	33.39	14.75	31.1	15.62	32.31	18.42	34.27	17.73
37.25	15.96	33.81	15.82	30.88	14.91	27.75	17.12	37.28	17.08	35.42	16.74
Repeat 3
39.83	18.96	27.86	12.2	32.26	16.38	25.54	11.79	39.88	22.54	36.12	15.16
40.3	16.58	26.04	12.41	29.71	14.44	33.69	15.35	29.52	16.67	39.35	23.72
40.66	15.74	30.6	11.58	31.64	13.38	32.42	15.4	32.05	16.06	37.03	20.97
32.43	13.58	30.32	14.19	29.43	15.94	33.33	15.71	34.77	17.75	37.58	22.26
36.02	12.06	36	13.69	34.91	18.62	30.6	18.83	30.01	13.24	37.44	19.79
31.24	15.9	35.18	15.57	36.33	17.89	36.17	24.14	28.08	17.39	36.67	18.09
40.52	16.35	31.36	12.41	31.66	16.73	32.34	20.13	28.29	15.75	39.27	21.76
37.7	16.73	29.37	12.2	33.01	15.99	38.76	21.78	30.47	17.56	39.35	19.85
33.74	15.26	33.17	11.05	24.79	18.51	34.51	17.77	35.32	16.58	35.85	19.23
34.25	14.47	34.29	13.51	31.58	18.58	28.91	15.86	30.3	16.92	39.45	22.67
32.36	14.35	37.41	13.28	36.82	21.11	29.1	14.3	34.43	20.08	32.47	17.74
38.55	13.08	39.53	17.08	33.43	16.89	29.19	14.35	32.07	17.47	40.16	18.85
35.84	14.58	27.42	12.06	31.23	16.33	25.24	13.48	35.34	17.35	35.84	19.87
34.12	12.05	30.36	12.79	34.86	16.08	30.66	25.28	26.84	13.33	35.71	18.12
31.09	13.25	30.13	14.04	31.79	19.42	33.35	16.56	29.05	14.77	41.25	19.7
37.11	13.77	29.08	13.2	29.91	15.27	29.85	19.55	36.99	21.51	36.18	19.59
35.77	13.24	29.39	12.53	27.71	15.06	32.64	21.78	30.61	16.06	33.74	18.62
37.81	15.06	33.65	14.47	34.71	21.12	30.76	15.74	27.48	13.55	35.12	17.73
31.78	14.4	30.43	12.9	30.71	15.46	31.64	18.8	33.41	16.28	38.69	18.09
34.77	12.79	30.76	12.58	31.11	15.23	40.08	19.51	29.98	17.06	37.59	19.01
38.73	13.05	30.97	12.86	26.84	14.08	29.58	14.59	35.68	18.66	36.23	20.19
29.1	12.05	33.7	14.28	37.68	18.81	34.1	14.44	30.5	18.08	40.09	20.33
32.71	12.11	26.92	11.01	29.91	14.85	27.24	13.95	30.96	13.52	37.43	20.59
40.97	14.81	30.51	14.65	32.18	16.92	33	20.95	34.76	17.12	38.63	18.89
34.43	14.68	30.61	12.73	27.11	15.55	32.99	21.67	26.79	11.9	35.29	18.12
34.8	14.56	28.87	14.08	33.33	18.76	29.87	19.87	35.12	19.1	40.46	20.81
32.47	13.17	34.37	15.3	33.49	17.9	26.09	14.12	33.57	25.38	30.4	17.38
36.91	17.39	33.73	16.7	28.34	15.4	30.71	15.71	36.35	22.08	39.4	19.76
38.11	16.89	35.37	14.56	27.3	14.71	31.35	16.49	38.82	20.33	39.47	21.52
31.16	12.04	29.97	11.85	26.18	15.35	38.2	19.35	39.3	20.87	38.57	19.18
34.07	13.5	30.5	13.24	30.16	16.55	27.95	12.85	26.7	13.48	41.21	20.39
32.8	13.35	30.32	13.58	29.73	15.45	34.45	16.86	32.55	19.77	35.42	18.89
41.88	17.77	31.44	15.42	33.72	16.37	27.6	13.81	26.5	11.27	34.61	20.5
40.93	18.72	32.55	13.8	33.91	14.76	35.4	22.39	28.63	13.29	38.86	20.17
35.51	15.71	31.51	11.46	26.43	33.91	35.51	24.54	35.33	17.27	29.53	13.69
36.79	13.69	31.08	12.3	34.58	15.15	30.32	19.67	33.09	18.31	38.82	20.12
40.55	14.26	31.94	12.9	30.36	19.81	33.67	21.78	27.3	13.46	31.62	16.98
34.17	15.06	27.77	11.46	28.55	15.05	32.26	22.05	36.89	17.03	35.23	19.21
33.95	13.8	34.87	18.12	35.23	18.73	41.89	30.16	32.05	16.81	32.36	17.73
33.04	12.12	26.49	12.91	40.44	19.07	40.03	18.12	32.49	18.39	33.47	18.96
33.54	13.35	27.98	11.92	34.4	18.39	31.38	16.02	27.55	14.66	26.78	13.16
35.04	12.06	37.41	17.96	30.37	16.7	32.17	17.76	29.82	13.24	36.17	18.21
32.36	14.3	28.31	14.05	35.71	17.82	30.8	19.62	28.73	13.2	34.36	16.95
39.02	18.31	38.14	12.85	38.89	18.32	25.48	13.5	29.23	14.13	35.87	16
38.12	15.61	28.64	12.73	33.65	16.33	34	16.67	36.99	17.95	36.97	19.62
Repeat 4
34.82	16.35	26.85	12.57	33.34	14.89	32.47	15.4	36.21	18.92	44.3	26.02
34.51	15.07	40.74	18.96	33.14	14.35	30.78	20.64	28.09	16.3	35.89	16.56
36.81	14.75	34.06	14.85	33.36	17.3	31.25	15.71	34.9	21.33	40.23	21.78
29.3	11.85	34.8	15.46	29.08	15.71	34.77	16.7	34.8	17.03	35.12	19.12
36.16	14.82	35.45	15.48	37.87	15.55	32.97	21.86	43.87	21.25	39.15	21.12
33.23	15.15	35.23	14.36	32.12	15.96	33.22	14.75	37.61	16.08	41.81	19.3
36.17	14.44	32.28	14.56	29.97	14.96	30.62	17.21	43.33	21.89	33.09	16.4
35.9	13.69	32.06	15.07	34.01	13.01	30.83	17.52	36.55	19.97	33.65	17.35
34.42	15.25	30.4	14.55	32.31	16.76	25.7	14.91	33.67	20.66	41.43	21.65
35.96	16.09	29.49	12.77	35.2	16.76	33.98	18.72	28.22	16.95	43.63	22.8
34.85	13.35	28.98	11.9	35.11	18.44	28.77	15.4	29.81	14.93	36.01	18.8
35.9	13.2	32.31	12.21	30.15	17.41	32.7	21.1	31.87	14.24	39.52	19.37
38.07	17.3	32.79	14.13	34.37	13.41	33.05	16.92	35.07	20.03	32.05	18.8
39.09	16.35	32.67	12.85	37.42	16.4	29.03	14.56	32.7	20.27	36.18	15.28
31.57	13.84	28.74	12.49	32.64	15.27	32.73	17.79	30.97	16.27	40.59	22.4
32.37	14.28	27.28	11.27	35.91	16.24	27.5	13.48	33.74	17.73	39.64	21.09
38.05	15.66	35.92	16.06	30.6	13.29	33.43	18.18	31.55	14.95	40.14	23.51
36.52	15.06	33.55	15.88	35.23	14.44	32.99	17.22	32.25	17.95	36.15	18.35
36.63	16.3	32.48	12.91	33.15	14.56	25.82	15.48	40.44	21.78	36.56	19.97
33.8	14.62	31.89	14.28	35.21	15.35	34.12	18.39	33.46	17.32	35.24	18.23
33.79	11.9	35.39	14.17	35.21	15.59	33.09	19.07	33.86	18.06	39.38	20.76
36.29	14.78	34.93	17.06	34.61	14.07	36.34	18.43	33.16	19.22	34.62	19.44
38.39	15.46	31.38	12.21	30.9	15.4	30.16	16.3	31.25	17.61	42.15	20.76
38.78	15.06	28.25	14.3	34.78	16.73	29.59	17.89	34.4	18.8	34.05	16.66
30.37	13.81	34.45	17.65	37.41	16.53	30.63	19.3	34.76	17.34	34.05	16.5
31.81	11.36	30.72	14.04	33.35	12.63	34.93	21.65	37.98	18.31	43.59	21.65
34.93	12.91	34.26	13.91	36.12	18.06	35.85	20.57	36.53	18.81	33.47	17.94
33.47	13.94	32.04	13.46	37.48	18.57	34.58	20.12	37.82	22.22	38.2	21.54
34.43	12.73	31.3	10.88	28.35	13.55	32.37	19.87	31.79	18.39	33.33	18.51
43.63	18.57	26.18	12.66	36.64	15.39	26.53	13.38	38.47	21.92	37.32	20.6
36.9	17.98	27.53	12.25	37.8	16.61	25.29	15.26	31.91	16.67	31.93	19.33
32.2	12.23	33.61	14.82	41.1	20.42	32.04	23.64	31.16	16.65	39.68	17.2
34.23	14.7	27.81	11.44	31.16	14.05	31.18	20.08	34.55	16.06	38.97	19.18
33.67	11.7	32.1	13.48	36.37	16.58	33.8	22.77	37.23	20.62	36.7	19.78
30.76	13.04	31.1	12.31	39.25	18.09	31.58	19.67	32.64	18.76	36.96	19.53
40.29	17.61	37.24	17.38	28.6	16.07	31.93	21.66	37.24	19.16	34.49	18.14
34.26	15.62	28.11	12.31	38.26	17.81	31.31	19.62	36.03	14.07	31.93	14.9
30.6	12.54	29.84	14.13	34.51	16.12	40.04	17.95	30.93	15.26	39.51	19.97
34.01	14.28	31.28	13.87	29.97	15.4	35.77	22.42	33.69	16.92	39.02	19.87
34.59	14.82	32.74	14.85	36.9	17.03	31.88	18.4	33.88	16.27	31.33	14.81
40.48	17.03	36.49	15.71	34.29	17.58	30.6	17.39	39.06	20.66	38.62	19.59
39.87	14.44	33.18	13.48	33.61	16.73	34.59	19.42	32.85	15.9	37.78	16.56
34.53	14.17	32.14	14.3	27.55	16.04	28.6	15.62	42	20.94	35.55	17.5
26.62	11.4	32.42	16.53	36.18	17.58	34.79	15.74	36.87	19.72	35.83	18.77
35.06	12.59	27.94	11.55	38.39	17.14	35.34	20.68	32.2	17.78	43.65	23.58

## Sheet: S8
Supplementary Table S8. Contigs with telomeres and their lengths from the macronuclear genomes of the two Glauconema species.
G. sp1 LHA0827				G. sp2 LJL43
Contig name	Length	Start	End	Contig name	Length	Start	End
tig082700000016	4293306	√	√	tig4300000019	4082163	√	√
tig082700000020	3382042	√	√	tig4300000032	3413584	√	√
tig082700000067	2985277	√		tig4300000080	2884383	√
tig082700000071	2655998			tig4300000100	2599601	√	√
tig082700000074	475465		√	tig4300000105	2688954	√	√
tig082700000075	2657514	√	√	tig4300000218	2231338	√	√
tig082700000094	92149		√	tig4300000259	2214823	√	√
tig082700000096	2141363			tig4300000302	2159446		√
tig082700000106	1759909		√	tig4300000329	2090904		√
tig082700000111	1711384		√	tig4300000400	1724308	√	√
tig082700000113	1588608	√	√	tig4300000412	1827487	√
tig082700000116	1554420	√		tig4300000435	1795483	√	√
tig082700000120	1630276	√	√	tig4300000446	1721162	√	√
tig082700000122	1468351	√	√	tig4300000447	1814973	√	√
tig082700000125	1390643		√	tig4300000479	34451		√
tig082700000127	1318333	√		tig4300000563	1730672	√	√
tig082700000128	1123513	√	√	tig4300000568	1562948	√	√
tig082700000132	1340564		√	tig4300000569	1721550	√	√
tig082700000134	1227266	√		tig4300000628	1615841	√	√
tig082700000136	1251115	√	√	tig4300000791	1461257		√
tig082700000139	1266901		√	tig4300000823	1349715	√	√
tig082700000140	1243891		√	tig4300000834	1328795	√	√
tig082700000147	1185523	√	√	tig4300000846	1307380	√	√
tig082700000149	1147930	√	√	tig4300000902	1263894	√	√
tig082700000151	1146524	√		tig4300000943	948191	√	√
tig082700000153	1066625		√	tig4300001056	1085059	√
tig082700000155	211606		√	tig4300001115	949400	√	√
tig082700000156	863960	√		tig4300001283	826032	√	√
tig082700000158	232606	√		tig4300001320	926249	√	√
tig082700000160	953527			tig4300001369	983369		√
tig082700000162	905174	√		tig4300001371	823287		√
tig082700000163	952730		√	tig4300001392	797388	√	√
tig082700000167	867368	√	√	tig4300001460	852046	√	√
tig082700000169	726116	√		tig4300001489	832469		√
tig082700000172	955527	√	√	tig4300001526	832109	√	√
tig082700000174	917928	√	√	tig4300001605	730172	√	√
tig082700000175	778930		√	tig4300001768	623227	√	√
tig082700000178	799102		√	tig4300001927	532179	√	√
tig082700000180	806416	√	√	tig4300001959	574019
tig082700000184	732960	√	√	tig4300001962	425400
tig082700000185	732041	√	√	tig4300001990	527614	√	√
tig082700000187	665058	√		tig4300002009	453485	√	√
tig082700000192	663461			tig4300002021	482708	√	√
tig082700000195	600753		√	tig4300002057	496653	√	√
tig082700000196	696467	√	√	tig4300002060	466576	√	√
tig082700000201	674913	√	√	tig4300002066	586454	√	√
tig082700000206	589213	√		tig4300002090	516587	√	√
tig082700000208	585764		√	tig4300002136	342804	√	√
tig082700000210	568376	√	√	tig4300002141	406578	√	√
tig082700000212	571647	√		tig4300002195	430775
tig082700000215	481435	√		tig4300002206	439880	√	√
tig082700000217	479370	√	√	tig4300002218	463992		√
tig082700000219	455078	√	√	tig4300002227	406962	√	√
tig082700000221	488557	√		tig4300002261	382365	√	√
tig082700000223	483761	√	√	tig4300002262	398527	√	√
tig082700000225	370112	√	√	tig4300002303	429818	√	√
tig082700000227	438540	√		tig4300002305	273267	√	√
tig082700000228	387103		√	tig4300002308	402674	√	√
tig082700000238	391388	√	√	tig4300002343	299296	√	√
tig082700000240	467851		√	tig4300002364	274698	√	√
tig082700000241	517353	√	√	tig4300002467	401782	√	√
tig082700000246	381096		√	tig4300002474	391247	√	√
tig082700000251	428257		√	tig4300002479	371151	√	√
tig082700000253	375165	√	√	tig4300002499	288073	√	√
tig082700000254	401657		√	tig4300002534	328312	√
tig082700000258	399740		√	tig4300002568	334405	√	√
tig082700000259	391209	√		tig4300002569	324553		√
tig082700000268	387470			tig4300002584	306656		√
tig082700000270	322738		√	tig4300002601	254234	√	√
tig082700000272	329387	√	√	tig4300002646	233555	√	√
tig082700000273	274312	√	√	tig4300002651	176070	√	√
tig082700000277	280680		√	tig4300002711	317610	√
tig082700000279	294438	√	√	tig4300002728	290955	√
tig082700000283	315174		√	tig4300002731	245934	√	√
tig082700000287	306574	√	√	tig4300002771	131778	√	√
tig082700000289	353984	√	√	tig4300002775	267169	√	√
tig082700000290	308222		√	tig4300002804	213090	√	√
tig082700000292	342029	√	√	tig4300002810	207561	√	√
tig082700000296	249936	√	√	tig4300002852	148087	√	√
tig082700000298	301399	√	√	tig4300002893	162352	√	√
tig082700000301	324793	√		tig4300002928	183344	√	√
tig082700000303	278481	√	√	tig4300002959	187000	√
tig082700000305	253870		√	tig4300003000	197014	√	√
tig082700000308	317726			tig4300003051	159442	√	√
tig082700000310	246063	√	√	tig4300003085	152609	√
tig082700000318	239274		√	tig4300003192	147068		√
tig082700000320	218035			tig4300003197	123241	√	√
tig082700000321	261455		√	tig4300003204	196454	√	√
tig082700000322	275053		√	tig4300003222	207325	√	√
tig082700000328	327667	√	√	tig4300003226	159684	√	√
tig082700000331	227066	√	√	tig4300003241	133246	√	√
tig082700000334	325550	√		tig4300003249	205675	√
tig082700000338	216794	√	√	tig4300003252	171608	√	√
tig082700000340	221087	√	√	tig4300003300	120275	√	√
tig082700000342	234068		√	tig4300003331	107992	√	√
tig082700000349	194288		√	tig4300003416	120354	√	√
tig082700000351	170901	√	√	tig4300003420	96106	√	√
tig082700000353	173932	√	√	tig4300003487	105781	√	√
tig082700000355	162301		√	tig4300003493	97253	√	√
tig082700000357	157401	√		tig4300003577	53602	√	√
tig082700000360	201148			tig4300003614	12301
tig082700000365	188186	√		tig4300003653	34821	√	√
tig082700000367	147621		√	tig4300003671	36097	√	√
tig082700000369	156940	√	√	tig4300003677	76627	√	√
tig082700000372	117874			tig4300003709	36954	√	√
tig082700000377	214491	√	√	tig4300003766	53423	√	√
tig082700000381	142670	√		tig4300003779	27716	√	√
tig082700000383	110487	√	√	tig4300003802	36108		√
tig082700000385	129781	√		tig4300003821	37603	√	√
tig082700000387	142269	√	√	tig4300003830	36793	√	√
tig082700000392	122646	√	√	tig4300003915	71230	√
tig082700000393	138326		√	tig4300003939	3727	√	√
tig082700000400	140667	√	√	tig4300003977	45473	√	√
tig082700000406	106457	√	√	tig4300004062	33264	√	√
tig082700000407	89338	√	√	tig4300004125	24306	√	√
tig082700000411	115832			tig4300004159	23371
tig082700000413	110199	√	√	tig4300004167	30003		√
tig082700000419	90409	√		tig4300004305	62487		√
tig082700000421	103454	√	√	tig4300004482	36170	√	√
tig082700000423	116354			tig4300004600	36409	√	√
tig082700000426	56942		√	tig4300005130	4737
tig082700000427	103009	√	√	tig4300009197	9828
tig082700000428	81081	√	√	tig4300032471	2048936	√
tig082700000433	94090			tig4300032481	370949	√	√
tig082700000434	56155	√	√	tig4300032482	8263		√
tig082700000435	78077	√		tig4300032483	425704	√	√
tig082700000438	69006	√	√	tig4300032486	442784	√	√
tig082700000440	53186		√	tig4300032487	331285	√	√
tig082700000444	65173	√		tig4300032489	56197		√
tig082700000446	63958	√		tig4300032496	62449
tig082700000448	63353	√	√	tig4300463639	21278	√
tig082700000459	52757		√	tig4300463640	2200526	√	√
tig082700000481	34427	√		tig4300463644	2142984	√	√
tig082700000484	25338		√	tig4300463651	18276	√
tig082700000497	53059	√	√	tig4300463652	1502774	√	√
tig082700000509	59024	√	√	tig4300463653	25622	√
tig082700000510	39572		√	tig4300463654	1472643	√	√
tig082700000611	35926	√		tig4300463655	1256183	√
tig082700000616	37257		√	tig4300463656	41842		√
tig082700000708	25920	√	√	tig4300463663	963341		√
tig082700000717	29424		√	tig4300463665	820932	√	√
tig082700000912	646628	√		tig4300463666	27365		√
tig082700001466	19185			tig4300463669	908315	√	√
tig082700002115	3129698			tig4300463670	41251		√
tig082700002116	572432	√		tig4300463671	725036	√	√
tig082700002117	25005			tig4300463677	687729	√	√
tig082700002118	2004335		√	tig4300463680	675925	√	√
tig082700002119	2453466	√		tig4300463683	587274	√	√
tig082700002120	661831	√	√	tig4300463685	582243	√	√
tig082700031367	11815	√		tig4300463689	13194	√
tig082700031369	703443	√		tig4300463690	363819	√	√
tig082700031371	231307		√	tig4300463691	482932	√	√
tig082700031372	258036		√	tig4300463692	28668		√
tig082700031374	18080		√	tig4300463693	32223	√
tig082700031375	167870	√		tig4300463694	330919	√	√
tig082700031376	22014			tig4300463704	19798	√
tig082700031377	45817			tig4300463705	221082	√	√
tig082700031383	30669	√	√	tig4300463706	26471	√
tig082700031384	23949		√	tig4300463707	278954	√	√
tig082700031385	25338			tig4300463708	24873	√
tig082700031386	25005			tig4300463709	234481	√	√
				tig4300463714	196157	√	√
				tig4300463716	26372	√
				tig4300463717	205212	√	√
				tig4300463718	33011	√
				tig4300463719	179908		√
				tig4300463720	145934	√	√
				tig4300463721	14889		√
				tig4300463724	18395	√
				tig4300463725	110677	√	√
				tig4300463726	5193	√
				tig4300463727	110178	√	√
				tig4300463730	65403	√
				tig4300463731	120348		√
				tig4300463736	55032	√	√
				tig4300463737	25516		√
				tig4300463746	27771	√	√
				tig4300463747	27546	√	√
				tig4300463760	28466	√	√
				tig4300463761	28835	√	√
				tig4300463840	5758		√

## Sheet: S9
Supplementary Table S9. Inference results of codon usages using codetta software of macronuclear and mitochondrial genomes in Glauconema spp. The ?s correspond to codons that had no inferred amino acid meaning—this means that there was insufficient or ambiguous information about the codon to make a confident inference. This is also the expected inference for stop codons (since Codetta does not ex…
Macronuclear genomes				Mitochondrial genomes
G. sp1 LHA0827		G. sp2 LJL43		G. sp1 LHA0827		G. sp2 LJL43
Codon	Inference	Codon	Inference	Codon	Inference	Codon	Inference
TTT	F	TTT	F	TTT	F	TTT	F
TTC	F	TTC	F	TTC	F	TTC	F
TTA	L	TTA	L	TTA	L	TTA	L
TTG	L	TTG	L	TTG	L	TTG	L
TCT	S	TCT	S	TCT	S	TCT	S
TCC	S	TCC	S	TCC	?	TCC	A
TCA	S	TCA	S	TCA	S	TCA	S
TCG	S	TCG	S	TCG	?	TCG	A
TAT	Y	TAT	Y	TAT	Y	TAT	Y
TAC	Y	TAC	Y	TAC	Y	TAC	Y
TAA	Q	TAA	Q	TAA	?	TAA	?
TAG	Q	TAG	Q	TAG	?	TAG	?
TGT	C	TGT	C	TGT	C	TGT	C
TGC	C	TGC	C	TGC	?	TGC	C
TGA	Stop codon	TGA	Stop codon	TGA	W	TGA	W
TGG	W	TGG	W	TGG	W	TGG	?
CTT	L	CTT	L	CTT	?	CTT	L
CTC	L	CTC	L	CTC	?	CTC	?
CTA	L	CTA	L	CTA	?	CTA	L
CTG	L	CTG	L	CTG	?	CTG	?
CCT	P	CCT	P	CCT	P	CCT	P
CCC	P	CCC	P	CCC	P	CCC	P
CCA	P	CCA	P	CCA	P	CCA	P
CCG	P	CCG	P	CCG	?	CCG	P
CAT	H	CAT	H	CAT	H	CAT	H
CAC	H	CAC	H	CAC	H	CAC	H
CAA	Q	CAA	Q	CAA	Q	CAA	Q
CAG	Q	CAG	Q	CAG	?	CAG	?
CGT	R	CGT	R	CGT	R	CGT	R
CGC	?	CGC	R	CGC	?	CGC	?
CGA	R	CGA	R	CGA	R	CGA	?
CGG	R	CGG	R	CGG	?	CGG	?
ATT	I	ATT	I	ATT	I	ATT	?
ATC	I	ATC	I	ATC	?	ATC	I
ATA	I	ATA	I	ATA	I	ATA	I
ATG	M	ATG	M	ATG	M	ATG	M
ACT	T	ACT	T	ACT	T	ACT	T
ACC	T	ACC	T	ACC	?	ACC	T
ACA	T	ACA	T	ACA	T	ACA	?
ACG	T	ACG	T	ACG	?	ACG	?
AAT	N	AAT	N	AAT	N	AAT	N
AAC	N	AAC	N	AAC	N	AAC	N
AAA	K	AAA	K	AAA	K	AAA	K
AAG	K	AAG	K	AAG	?	AAG	K
AGT	S	AGT	S	AGT	S	AGT	S
AGC	S	AGC	S	AGC	?	AGC	?
AGA	R	AGA	R	AGA	R	AGA	R
AGG	R	AGG	R	AGG	R	AGG	R
GTT	V	GTT	V	GTT	V	GTT	V
GTC	V	GTC	V	GTC	V	GTC	?
GTA	V	GTA	V	GTA	V	GTA	V
GTG	V	GTG	V	GTG	?	GTG	?
GCT	A	GCT	A	GCT	A	GCT	A
GCC	A	GCC	A	GCC	A	GCC	A
GCA	A	GCA	A	GCA	A	GCA	A
GCG	A	GCG	A	GCG	?	GCG	A
GAT	D	GAT	D	GAT	D	GAT	D
GAC	D	GAC	D	GAC	D	GAC	D
GAA	E	GAA	E	GAA	E	GAA	E
GAG	E	GAG	E	GAG	E	GAG	E
GGT	G	GGT	G	GGT	G	GGT	G
GGC	G	GGC	G	GGC	?	GGC	G
GGA	G	GGA	G	GGA	G	GGA	G
GGG	G	GGG	G	GGG	G	GGG	G

## Sheet: S10
Supplementary Table S10. The annotation of the mitochondrial genome of Glauconema sp1 LHA0827.
##gff-version 3
tig082700000473	blastP	gene	42	614	.	+	0	nad1
tig082700000473	tRNAscan-SE_v2	tRNA	1797	1866	.	+	0	trnE
tig082700000473	blastP	gene	2450	3679	.	+	0	nad4
tig082700000473	blastn	rRNA	4245	6554	.	+	0	rnl
tig082700000473	tRNAscan-SE_v2	tRNA	6974	7055	.	+	0	trnY
tig082700000473	blastn	rRNA	7765	9780	.	-	0	rnl
tig082700000473	blastP	gene	10861	11667	.	-	0	nad4
tig082700000473	blastP	gene	11878	12147	.	-	0	ymf70
tig082700000473	tRNAscan-SE_v2	tRNA	12151	12221	.	-	0	trnE
tig082700000473	blastP	gene	12244	12603	.	-	0	rpl14
tig082700000473	blastP	gene	12618	13355	.	-	0	nad6
tig082700000473	blastP	gene	13401	14177	.	-	0	nad1
tig082700000473	blastP	gene	14251	16368	.	-	0	cox1
tig082700000473	blastP	gene	16690	18264	.	-	0	ymf68
tig082700000473	tRNAscan-SE_v2	tRNA	18357	18427	.	-	0	trnTERM
tig082700000473	blastP	gene	19819	20082	.	-	0	ymf56
tig082700000473	blastn	rRNA	20155	21667	.	-	0	rns
tig082700000473	blastP	gene	21702	23474	.	-	0	cox2
tig082700000473	blastP	gene	23541	25715	.	-	0	nad5
tig082700000473	blastP	gene	26080	27252	.	-	0	nad5
tig082700000473	Tandem Repeats Finder	central repeat regions	27881	28216	.	.	0	TATTATATTATTATA
tig082700000473	blastP	gene	28417	28995	.	+	0	nad9
tig082700000473	blastP	gene	29200	29388	.	+	0	nad4l
tig082700000473	blastP	gene	29423	29785	.	+	0	nad3
tig082700000473	tRNAscan-SE_v2	tRNA	29800	29873	.	+	1	trnH
tig082700000473	blastP	gene	29940	30482	.	+	0	hypothetical protein
tig082700000473	blastP	gene	30629	31693	.	+	0	yejR
tig082700000473	blastP	gene	32576	32743	.	+	0	rpl16
tig082700000473	blastP	gene	33886	34599	.	+	0	ymf65
tig082700000473	blastP	gene	34913	35341	.	+	0	ymf63
tig082700000473	blastP	gene	35361	35588	.	+	0	atp9
tig082700000473	blastP	gene	35606	35785	.	+	0	nad1
tig082700000473	tRNAscan-SE_v2	tRNA	35839	35910	.	+	1	trnF
tig082700000473	blastP	gene	36975	37490	.	+	0	ymf64
tig082700000473	Rrna	gene	37562	38074	.	-	0	rpl6
tig082700000473	blastP	gene	38081	38380	.	-	0	cob
tig082700000473	blastP	gene	38406	39710	.	-	0	nad7
tig082700000473	blastP	gene	39656	40075	.	+	0	nad2
tig082700000473	blastP	gene	40273	40680	.	+	0	rps12
tig082700000473	blastP	gene	40716	41222	.	+	0	nad10
tig082700000473	blastP	gene	41820	42482	.	+	0	Rrna
tig082700000473	blastP	gene	42507	42785	.	+	0	rps19
tig082700000473	blastP	gene	42805	43245	.	+	0	rps3
tig082700000473	blastP	gene	43329	44033	.	+	0	rps13
tig082700000473	blastP	gene	45474	46610	.	+	0	ymf66
tig082700000473	blastP	gene	46613	46783	.	+	0	ymf57
tig082700000473	blastP	gene	47344	48585	.	-	0	ymf66
tig082700000473	blastP	gene	50101	50331	.	-	0	rps13
tig082700000473	blastP	gene	50340	50516	.	-	0	rps13
tig082700000473	blastP	gene	51430	51774	.	-	0	rpl2

[truncated: 9 more sheets: S11, S12, S13, S14, S15, S16, S17, S18, S19]
